# Supplementary material for: Mechanosensitive channel MscL induces non-apoptotic cell death and its suppression of tumor growth by ultrasound
Source: Front Chem. 2023 Mar 1;11:1130563. doi: 10.3389/fchem.2023.1130563 (PMC10014542; doi:10.3389/fchem.2023.1130563)
Supplement: Supplementary file 3 [file Table1.XLSX]

## Sheet: Figure1B-WT
time-ms	pA
2400	-0.38404
2400.02	-0.18782
2400.04	-0.34436
2400.06	-0.68596
2400.08	-0.69868
2400.1	-0.21583
2400.12	0.48377
2400.14	0.91099
2400.16	0.80757
2400.18	0.27395
2400.2	-0.3246
2400.22	-0.64243
2400.24	-0.65086
2400.26	-0.49461
2400.28	-0.23848
2400.3	-0.00224
2400.32	0.0644
2400.34	-0.06975
2400.36	-0.3162
2400.38	-0.39533
2400.4	-0.16302
2400.42	0.22065
2400.44	0.41106
2400.46	0.17191
2400.48	-0.36603
2400.5	-0.87735
2400.52	-1.12067
2400.54	-1.09333
2400.56	-0.90259
2400.58	-0.68922
2400.6	-0.63625
2400.62	-0.80224
2400.64	-1.06512
2400.66	-1.27723
2400.68	-1.23156
2400.7	-0.85189
2400.72	-0.34067
2400.74	-0.08612
2400.76	-0.3196
2400.78	-0.78147
2400.8	-1.14268
2400.82	-1.27936
2400.84	-1.17232
2400.86	-0.91878
2400.88	-0.64921
2400.9	-0.48732
2400.92	-0.56033
2400.94	-0.84561
2400.96	-1.12145
2400.98	-1.13426
2401	-0.77565
2401.02	-0.27394
2401.04	-0.00713
2401.06	-0.11204
2401.08	-0.48227
2401.1	-0.88851
2401.12	-1.09333
2401.14	-1.13507
2401.16	-1.09271
2401.18	-0.96327
2401.2	-0.91542
2401.22	-1.00846
2401.24	-1.17217
2401.26	-1.36157
2401.28	-1.43668
2401.3	-1.11869
2401.32	-0.4334
2401.34	0.15767
2401.36	0.27329
2401.38	-0.0479
2401.4	-0.53769
2401.42	-1.00782
2401.44	-1.27093
2401.46	-1.15628
2401.48	-0.89664
2401.5	-0.84091
2401.52	-0.94872
2401.54	-1.04037
2401.56	-1.19952
2401.58	-1.37436
2401.6	-1.23478
2401.62	-0.78164
2401.64	-0.31654
2401.66	-0.06198
2401.68	-0.15756
2401.7	-0.60631
2401.72	-1.18803
2401.74	-1.53886
2401.76	-1.56607
2401.78	-1.42539
2401.8	-1.1867
2401.82	-0.91086
2401.84	-0.84337
2401.86	-1.20825
2401.88	-1.64148
2401.9	-1.53475
2401.92	-0.90746
2401.94	-0.18214
2401.96	0.31575
2401.98	0.44376
2402	0.16256
2402.02	-0.40297
2402.04	-0.88269
2402.06	-1.12375
2402.08	-1.20619
2402.1	-1.05654
2402.12	-0.71413
2402.14	-0.41659
2402.16	-0.37706
2402.18	-0.64371
2402.2	-0.97787
2402.22	-1.09166
2402.24	-0.85337
2402.26	-0.29852
2402.28	0.23635
2402.3	0.31345
2402.32	-0.07933
2402.34	-0.54671
2402.36	-0.88286
2402.38	-1.07164
2402.4	-1.05363
2402.42	-0.82132
2402.44	-0.53329
2402.46	-0.39262
2402.48	-0.46854
2402.5	-0.75949
2402.52	-1.16956
2402.54	-1.41224
2402.56	-1.21018
2402.58	-0.6379
2402.6	-0.09617
2402.62	0.08987
2402.64	-0.06928
2402.66	-0.43033
2402.68	-0.86714
2402.7	-1.16083
2402.72	-1.13977
2402.74	-0.8702
2402.76	-0.47308
2402.78	-0.12123
2402.8	-0.01458
2402.82	-0.13388
2402.84	-0.37932
2402.86	-0.56973
2402.88	-0.46315
2402.9	0.0102
2402.92	0.67547
2402.94	1.13246
2402.96	1.11182
2402.98	0.82277
2403	0.56765
2403.02	0.26466
2403.04	-0.04631
2403.06	-0.13598
2403.08	-0.000503
2403.1	0.17711
2403.12	0.26585
2403.14	0.24172
2403.16	0.05552
2403.18	-0.30568
2403.2	-0.62152
2403.22	-0.59739
2403.24	-0.18149
2403.26	0.37886
2403.28	0.77048
2403.3	0.79169
2403.32	0.37886
2403.34	-0.2053
2403.36	-0.611
2403.38	-0.80938
2403.4	-0.86974
2403.42	-0.79994
2403.44	-0.64065
2403.46	-0.53329
2403.48	-0.57314
2403.5	-0.71947
2403.52	-0.94001
2403.54	-1.16956
2403.56	-1.23447
2403.58	-0.98062
2403.6	-0.53054
2403.62	-0.20643
2403.64	-0.17208
2403.66	-0.414
2403.68	-0.90276
2403.7	-1.4686
2403.72	-1.74658
2403.74	-1.66078
2403.76	-1.43105
2403.78	-1.13782
2403.8	-0.86567
2403.82	-0.81632
2403.84	-1.04878
2403.86	-1.40998
2403.88	-1.67939
2403.9	-1.72568
2403.92	-1.46357
2403.94	-0.87908
2403.96	-0.22813
2403.98	0.10282
2404	-0.01489
2404.02	-0.37185
2404.04	-0.74234
2404.06	-1.03745
2404.08	-1.2065
2404.1	-1.15094
2404.12	-0.91603
2404.14	-0.64906
2404.16	-0.49007
2404.18	-0.58447
2404.2	-0.94292
2404.22	-1.32902
2404.24	-1.41499
2404.26	-1.06951
2404.28	-0.50641
2404.3	-0.01474
2404.32	0.25389
2404.34	0.23574
2404.36	0.01552
2404.38	-0.35017
2404.4	-0.77637
2404.42	-1.04113
2404.44	-1.03603
2404.46	-0.78667
2404.48	-0.54933
2404.5	-0.4572
2404.52	-0.41767
2404.54	-0.4786
2404.56	-0.70816
2404.58	-0.93786
2404.6	-0.89904
2404.62	-0.61454
2404.64	-0.23006
2404.66	0.28126
2404.68	0.6756
2404.7	0.58444
2404.72	0.10364
2404.74	-0.37318
2404.76	-0.67224
2404.78	-0.84545
2404.8	-0.83672
2404.82	-0.67122
2404.84	-0.55922
2404.86	-0.46073
2404.88	-0.26568
2404.9	-0.16337
2404.92	-0.35716
2404.94	-0.63024
2404.96	-0.62183
2404.98	-0.27329
2405	0.22231
2405.02	0.70573
2405.04	0.98062
2405.06	0.76985
2405.08	0.25887
2405.1	-0.12561
2405.12	-0.41824
2405.14	-0.70171
2405.16	-0.84057
2405.18	-0.77
2405.2	-0.51906
2405.22	-0.22843
2405.24	-0.08759
2405.26	-0.16352
2405.28	-0.45171
2405.3	-0.84591
2405.32	-1.05818
2405.34	-0.8867
2405.36	-0.41075
2405.38	0.211
2405.4	0.75429
2405.42	0.92058
2405.44	0.59271
2405.46	0.01507
2405.48	-0.53783
2405.5	-0.90911
2405.52	-1.09885
2405.54	-1.24258
2405.56	-1.20664
2405.58	-0.85771
2405.6	-0.50564
2405.62	-0.40087
2405.64	-0.55514
2405.66	-0.89724
2405.68	-1.18527
2405.7	-1.21585
2405.72	-0.99909
2405.74	-0.59529
2405.76	-0.15832
2405.78	0.09568
2405.8	0.04389
2405.82	-0.26537
2405.84	-0.66799
2405.86	-1.02016
2405.88	-1.21829
2405.9	-1.18527
2405.92	-0.89449
2405.94	-0.52519
2405.96	-0.2498
2405.98	-0.06377
2406	-0.045
2406.02	-0.27071
2406.04	-0.6081
2406.06	-0.8867
2406.08	-0.86342
2406.1	-0.38268
2406.12	0.30435
2406.14	0.85584
2406.16	1.08329
2406.18	0.98033
2406.2	0.64694
2406.22	0.20171
2406.24	-0.27558
2406.26	-0.62931
2406.28	-0.69927
2406.3	-0.61346
2406.32	-0.58947
2406.34	-0.49507
2406.36	-0.22293
2406.38	-0.06607
2406.4	-0.17907
2406.42	-0.40911
2406.44	-0.67836
2406.46	-0.85321
2406.48	-0.69775
2406.5	-0.20869
2406.52	0.35732
2406.54	0.72679
2406.56	0.81874
2406.58	0.63546
2406.6	0.17727
2406.62	-0.37011
2406.64	-0.72126
2406.66	-0.78541
2406.68	-0.66233
2406.7	-0.44054
2406.72	-0.15878
2406.74	0.10976
2406.76	0.25727
2406.78	0.14426
2406.8	-0.16775
2406.82	-0.51984
2406.84	-0.7475
2406.86	-0.55737
2406.88	0.07479
2406.9	0.74572
2406.92	1.07243
2406.94	1.01043
2406.96	0.6376
2406.98	0.17304
2407	-0.1198
2407.02	-0.27833
2407.04	-0.32383
2407.06	-0.24752
2407.08	-0.165
2407.1	-0.11219
2407.12	-0.15235
2407.14	-0.33822
2407.16	-0.58947
2407.18	-0.76449
2407.2	-0.71623
2407.22	-0.35211
2407.24	0.22018
2407.26	0.59984
2407.28	0.4925
2407.3	0.08226
2407.32	-0.35471
2407.34	-0.6907
2407.36	-0.81872
2407.38	-0.69958
2407.4	-0.43568
2407.42	-0.2767
2407.44	-0.36557
2407.46	-0.58979
2407.48	-0.73776
2407.5	-0.60305
2407.52	-0.11689
2407.54	0.43795
2407.56	0.63316
2407.58	0.37029
2407.6	-0.11689
2407.62	-0.53508
2407.64	-0.73714
2407.66	-0.651
2407.68	-0.31149
2407.7	0.02833
2407.72	0.12272
2407.74	-0.0152
2407.76	-0.20044
2407.78	-0.25818
2407.8	-0.01085
2407.82	0.48928
2407.84	0.75474
2407.86	0.56246
2407.88	0.2092
2407.9	-0.04404
2407.92	-0.15689
2407.94	-0.0654
2407.96	0.22247
2407.98	0.50122
2408	0.53816
2408.02	0.2741
2408.04	-0.03317
2408.06	-0.04204
2408.08	0.36182
2408.1	0.87492
2408.12	0.99013
2408.14	0.60505
2408.16	0.03159
2408.18	-0.31603
2408.2	-0.32186
2408.22	-0.12452
2408.24	0.10165
2408.26	0.06542
2408.28	-0.27542
2408.3	-0.56061
2408.32	-0.52422
2408.34	-0.11642
2408.36	0.37028
2408.38	0.54169
2408.4	0.35441
2408.42	-0.05016
2408.44	-0.36719
2408.46	-0.37044
2408.48	-0.26293
2408.5	-0.1407
2408.52	0.09507
2408.54	0.19603
2408.56	-0.03061
2408.58	-0.29574
2408.6	-0.19797
2408.62	0.29595
2408.64	0.77353
2408.66	0.80773
2408.68	0.41203
2408.7	-0.12027
2408.72	-0.52375
2408.74	-0.55063
2408.76	-0.27134
2408.78	-0.03534
2408.8	-0.05326
2408.82	-0.35457
2408.84	-0.72173
2408.86	-0.80235
2408.88	-0.44359
2408.9	0.12303
2408.92	0.45994
2408.94	0.30324
2408.96	-0.19572
2408.98	-0.65116
2409	-0.85582
2409.02	-0.84285
2409.04	-0.63207
2409.06	-0.33123
2409.08	-0.24904
2409.1	-0.50641
2409.12	-0.83521
2409.14	-0.82649
2409.16	-0.42804
2409.18	0.08594
2409.2	0.43488
2409.22	0.40605
2409.24	0.10655
2409.26	-0.16027
2409.28	-0.2571
2409.3	-0.20272
2409.32	-0.03688
2409.34	0.20462
2409.36	0.34905
2409.38	0.15817
2409.4	-0.13046
2409.42	-0.05823
2409.44	0.42855
2409.46	1.05657
2409.48	1.47199
2409.5	1.42311
2409.52	0.97869
2409.54	0.4956
2409.56	0.26972
2409.58	0.33172
2409.6	0.50917
2409.62	0.66282
2409.64	0.70878
2409.66	0.47355
2409.68	0.01327
2409.7	-0.22822
2409.72	0.01893
2409.74	0.51938
2409.76	0.87359
2409.78	0.93191
2409.8	0.66234
2409.82	0.19135
2409.84	-0.1902
2409.86	-0.30992
2409.88	-0.22001
2409.9	-0.04632
2409.92	0.16579
2409.94	0.21726
2409.96	-0.02786
2409.98	-0.29283
2410	-0.17384
2410.02	0.39876
2410.04	1.02385
2410.06	1.23754
2410.08	0.95604
2410.1	0.3986
2410.12	-0.11122
2410.14	-0.33741
2410.16	-0.25695
2410.18	-0.03045
2410.2	0.14716
2410.22	0.14426
2410.24	-0.04939
2410.26	-0.30385
2410.28	-0.32961
2410.3	0.09297
2410.32	0.73567
2410.34	1.16728
2410.36	1.13932
2410.38	0.74409
2410.4	0.27671
2410.42	-0.05393
2410.44	-0.11397
2410.46	0.0994
2410.48	0.40331
2410.5	0.59561
2410.52	0.55954
2410.54	0.25563
2410.56	-0.10894
2410.58	-0.17093
2410.6	0.24512
2410.62	0.8916
2410.64	1.335
2410.66	1.32015
2410.68	0.83572
2410.7	0.18523
2410.72	-0.24286
2410.74	-0.34843
2410.76	-0.30537
2410.78	-0.21679
2410.8	-0.11509
2410.82	-0.12454
2410.84	-0.36895
2410.86	-0.68306
2410.88	-0.65208
2410.9	-0.20578
2410.92	0.328
2410.94	0.57847
2410.96	0.38969
2410.98	-0.17083
2411	-0.88913
2411.02	-1.33002
2411.04	-1.19125
2411.06	-0.75076
2411.08	-0.37108
2411.1	-0.16139
2411.12	-0.15817
2411.14	-0.33028
2411.16	-0.51432
2411.18	-0.44845
2411.2	-0.00724
2411.22	0.60387
2411.24	1.04217
2411.26	1.07809
2411.28	0.7543
2411.3	0.23104
2411.32	-0.24561
2411.34	-0.41074
2411.36	-0.2571
2411.38	0.04547
2411.4	0.30278
2411.42	0.3879
2411.44	0.28706
2411.46	0.02591
2411.48	-0.1219
2411.5	0.14123
2411.52	0.72302
2411.54	1.20453
2411.56	1.17263
2411.58	0.70818
2411.6	0.21808
2411.62	-0.11674
2411.64	-0.29113
2411.66	-0.23588
2411.68	-0.00922
2411.7	0.19085
2411.72	0.1172
2411.74	-0.31424
2411.76	-0.76432
2411.78	-0.90242
2411.8	-0.7373
2411.82	-0.28719
2411.84	0.30324
2411.86	0.55432
2411.88	0.2359
2411.9	-0.28184
2411.92	-0.62979
2411.94	-0.78525
2411.96	-0.75121
2411.98	-0.51371
2412	-0.20414
2412.02	0.00971
2412.04	0.0468
2412.06	-0.1496
2412.08	-0.46238
2412.1	-0.57341
2412.12	-0.25449
2412.14	0.32037
2412.16	0.67239
2412.18	0.69002
2412.2	0.58351
2412.22	0.25302
2412.24	-0.25678
2412.26	-0.52422
2412.28	-0.42207
2412.3	-0.16194
2412.32	0.09247
2412.34	0.19589
2412.36	0.04986
2412.38	-0.31149
2412.4	-0.66979
2412.42	-0.78924
2412.44	-0.56973
2412.46	-0.06392
2412.48	0.44974
2412.5	0.59709
2412.52	0.23865
2412.54	-0.30842
2412.56	-0.75122
2412.58	-1.09286
2412.6	-1.25813
2412.62	-1.15384
2412.64	-0.89648
2412.66	-0.75219
2412.68	-0.88106
2412.7	-1.132
2412.72	-1.35622
2412.74	-1.44187
2412.76	-1.16421
2412.78	-0.61212
2412.8	-0.2243
2412.82	-0.30011
2412.84	-0.69942
2412.86	-1.04618
2412.88	-1.32535
2412.9	-1.54436
2412.92	-1.46923
2412.94	-1.10513
2412.96	-0.74376
2412.98	-0.50869
2413	-0.44763
2413.02	-0.66494
2413.04	-0.97787
2413.06	-1.07044
2413.08	-0.7802
2413.1	-0.17726
2413.12	0.4088
2413.14	0.74267
2413.16	0.79721
2413.18	0.54657
2413.2	0.04211
2413.22	-0.35619
2413.24	-0.3683
2413.26	-0.08388
2413.28	0.38744
2413.3	0.84546
2413.32	1.01074
2413.34	0.87282
2413.36	0.60616
2413.38	0.36379
2413.4	0.33631
2413.42	0.72045
2413.44	1.36065
2413.46	1.86717
2413.48	2.09714
2413.5	2.02845
2413.52	1.72635
2413.54	1.39188
2413.56	1.2978
2413.58	1.52719
2413.6	1.82073
2413.62	2.00693
2413.64	2.19021
2413.66	2.27923
2413.68	2.0749
2413.7	1.73752
2413.72	1.52918
2413.74	1.56832
2413.76	1.91758
2413.78	2.45812
2413.8	2.8752
2413.82	2.91387
2413.84	2.62718
2413.86	2.20199
2413.88	1.75951
2413.9	1.38975
2413.92	1.2552
2413.94	1.3726
2413.96	1.52506
2413.98	1.54456
2414	1.42745
2414.02	1.22122
2414.04	0.87164
2414.06	0.49591
2414.08	0.39084
2414.1	0.66056
2414.12	1.09477
2414.14	1.45598
2414.16	1.61512
2414.18	1.43183
2414.2	0.90599
2414.22	0.35586
2414.24	0.05649
2414.26	-0.04082
2414.28	0.0293
2414.3	0.32252
2414.32	0.6625
2414.34	0.80058
2414.36	0.65959
2414.38	0.29855
2414.4	-0.06525
2414.42	-0.21921
2414.44	-0.08465
2414.46	0.40427
2414.48	1.07471
2414.5	1.45352
2414.52	1.35011
2414.54	0.95716
2414.56	0.48183
2414.58	0.08706
2414.6	-0.09826
2414.62	-0.10251
2414.64	0.06624
2414.66	0.38728
2414.68	0.69015
2414.7	0.69118
2414.72	0.3835
2414.74	0.04864
2414.76	-0.15548
2414.78	-0.12882
2414.8	0.16205
2414.82	0.65638
2414.84	1.0865
2414.86	1.21296
2414.88	0.9617
2414.9	0.46658
2414.92	-0.028
2414.94	-0.38293
2414.96	-0.51629
2414.98	-0.41044
2415	-0.15556
2415.02	0.11542
2415.04	0.30278
2415.06	0.31473
2415.08	0.15282
2415.1	-0.14731
2415.12	-0.37773
2415.14	-0.25543
2415.16	0.19929
2415.18	0.79706
2415.2	1.26702
2415.22	1.32306
2415.24	0.92202
2415.26	0.31749
2415.28	-0.27542
2415.3	-0.73667
2415.32	-0.90744
2415.34	-0.71805
2415.36	-0.39033
2415.38	-0.17097
2415.4	-0.02361
2415.42	0.00954
2415.44	-0.22796
2415.46	-0.60793
2415.48	-0.83766
2415.5	-0.83475
2415.52	-0.57539
2415.54	-0.05873
2415.56	0.5035
2415.58	0.83445
2415.6	0.80562
2415.62	0.51633
2415.64	0.14568
2415.66	-0.2171
2415.68	-0.48037
2415.7	-0.46482
2415.72	-0.26324
2415.74	-0.04632
2415.76	0.2055
2415.78	0.33946
2415.8	0.08986
2415.82	-0.41333
2415.84	-0.70019
2415.86	-0.6643
2415.88	-0.44344
2415.9	0.00148
2415.92	0.59161
2415.94	1.00783
2415.96	1.09963
2415.98	0.86715
2416	0.36928
2416.02	-0.1624
2416.04	-0.53768
2416.06	-0.71483
2416.08	-0.73
2416.1	-0.60518
2416.12	-0.3144
2416.14	-0.0395
2416.16	0.03125
2416.18	-0.03383
2416.2	-0.17985
2416.22	-0.3669
2416.24	-0.50121
2416.26	-0.49672
2416.28	-0.21756
2416.3	0.25532
2416.32	0.65684
2416.34	0.82425
2416.36	0.75414
2416.38	0.48198
2416.4	0.11543
2416.42	-0.1598
2416.44	-0.2516
2416.46	-0.15995
2416.48	0.11496
2416.5	0.47891
2416.52	0.73826
2416.54	0.80241
2416.56	0.76272
2416.58	0.66831
2416.6	0.41462
2416.62	0.12935
2416.64	0.12551
2416.66	0.45543
2416.68	1.00023
2416.7	1.5473
2416.72	1.8013
2416.74	1.63941
2416.76	1.18657
2416.78	0.64696
2416.8	0.1761
2416.82	-0.19266
2416.84	-0.40155
2416.86	-0.31455
2416.88	-0.06512
2416.9	0.11967
2416.92	0.22844
2416.94	0.28156
2416.96	0.13419
2416.98	-0.16837
2417	-0.34094
2417.02	-0.22487
2417.04	0.142
2417.06	0.66801
2417.08	1.11534
2417.1	1.1514
2417.12	0.72389
2417.14	0.17824
2417.16	-0.16868
2417.18	-0.30976
2417.2	-0.23847
2417.22	-0.00388
2417.24	0.24462
2417.26	0.35182
2417.28	0.22584
2417.3	-0.05826
2417.32	-0.29175
2417.34	-0.29804
2417.36	-0.04418
2417.38	0.43923
2417.4	0.85582
2417.42	0.85221
2417.44	0.51617
2417.46	0.10474
2417.48	-0.18714
2417.5	-0.19964
2417.52	0.01505
2417.54	0.17421
2417.56	0.22325
2417.58	0.1896
2417.6	-0.04358
2417.62	-0.29803
2417.64	-0.19538
2417.66	0.32009
2417.68	0.86533
2417.7	0.97528
2417.72	0.56505
2417.74	0.00211
2417.76	-0.41916
2417.78	-0.66641
2417.8	-0.65925
2417.82	-0.45431
2417.84	-0.37369
2417.86	-0.58414
2417.88	-0.96154
2417.9	-1.38082
2417.92	-1.5408
2417.94	-1.10558
2417.96	-0.41401
2417.98	-0.05815
2418	-0.18843
2418.02	-0.59544
2418.04	-0.97205
2418.06	-1.09685
2418.08	-0.90714
2418.1	-0.53589
2418.12	-0.32237
2418.14	-0.4444
2418.16	-0.72433
2418.18	-0.90548
2418.2	-0.80786
2418.22	-0.30582
2418.24	0.31911
2418.26	0.51448
2418.28	0.18671
2418.3	-0.27634
2418.32	-0.53508
2418.34	-0.57784
2418.36	-0.47598
2418.38	-0.27362
2418.4	-0.21179
2418.42	-0.54902
2418.44	-1.01573
2418.46	-1.04048
2418.48	-0.50499
2418.5	0.15737
2418.52	0.51434
2418.54	0.43198
2418.56	-0.0468
2418.58	-0.5841
2418.6	-0.75301
2418.62	-0.54901
2418.64	-0.31057
2418.66	-0.23944
2418.68	-0.38161
2418.7	-0.65989
2418.72	-0.82664
2418.74	-0.60029
2418.76	-0.00663
2418.78	0.58429
2418.8	0.78603
2418.82	0.52213
2418.84	0.04179
2418.86	-0.34048
2418.88	-0.43487
2418.9	-0.26276
2418.92	0.01293
2418.94	0.13859
2418.96	-0.05505
2418.98	-0.3466
2419	-0.38723
2419.02	-0.0599
2419.04	0.4922
2419.06	0.91405
2419.08	0.82619
2419.1	0.23151
2419.12	-0.39792
2419.14	-0.73698
2419.16	-0.79335
2419.18	-0.71075
2419.2	-0.64615
2419.22	-0.67044
2419.24	-0.83541
2419.26	-1.12068
2419.28	-1.30488
2419.3	-1.13441
2419.32	-0.59513
2419.34	-0.02576
2419.36	0.15477
2419.38	-0.16383
2419.4	-0.70539
2419.42	-1.14237
2419.44	-1.34702
2419.46	-1.26104
2419.48	-0.92704
2419.5	-0.62723
2419.52	-0.65779
2419.54	-0.9348
2419.56	-1.09748
2419.58	-0.94533
2419.6	-0.47354
2419.62	0.11981
2419.64	0.45979
2419.66	0.30049
2419.68	-0.21435
2419.7	-0.70019
2419.72	-0.86878
2419.74	-0.70846
2419.76	-0.37547
2419.78	-0.0505
2419.8	0.00663
2419.82	-0.21985
2419.84	-0.43856
2419.86	-0.40845
2419.88	-0.04418
2419.9	0.54933
2419.92	0.99666
2419.94	0.95957
2419.96	0.49754
2419.98	-0.0654
2420	-0.43747
2420.02	-0.55906
2420.04	-0.51308
2420.06	-0.39016
2420.08	-0.29225
2420.1	-0.34971
2420.12	-0.63514
2420.14	-0.93495
2420.16	-0.94533
2420.18	-0.6411
2420.2	-0.21908
2420.22	0.03272
2420.24	-0.12776
2420.26	-0.55512
2420.28	-0.90454
2420.3	-1.05608
2420.32	-1.10449
2420.34	-1.05027
2420.36	-0.93914
2420.38	-0.86055
2420.4	-0.85301
2420.42	-1.00154
2420.44	-1.14834
2420.46	-1.09213
2420.48	-0.70232
2420.5	-0.09617
2420.52	0.15475
2420.54	-0.18489
2420.56	-0.68157
2420.58	-1.03761
2420.6	-1.27293
2420.62	-1.39733
2420.64	-1.371
2420.66	-1.19206
2420.68	-1.09155
2420.7	-1.18302
2420.72	-1.3732
2420.74	-1.53321
2420.76	-1.49964
2420.78	-1.18849
2420.8	-0.64921
2420.82	-0.21517
2420.84	-0.21209
2420.86	-0.53069
2420.88	-0.88899
2420.9	-1.14512
2420.92	-1.19062
2420.94	-1.01318
2420.96	-0.83541
2420.98	-0.78911
2421	-0.8626
2421.02	-1.13477
2421.04	-1.48754
2421.06	-1.56164
2421.08	-1.18543
2421.1	-0.55743
2421.12	-0.12612
2421.14	-0.14458
2421.16	-0.53085
2421.18	-1.05363
2421.2	-1.36564
2421.22	-1.3185
2421.24	-1.09288
2421.26	-0.86872
2421.28	-0.7025
2421.3	-0.59074
2421.32	-0.60505
2421.34	-0.71458
2421.36	-0.68062
2421.38	-0.29363
2421.4	0.28022
2421.42	0.66414
2421.44	0.66556
2421.46	0.39474
2421.48	-0.04633
2421.5	-0.54043
2421.52	-0.85581
2421.54	-0.86698
2421.56	-0.72938
2421.58	-0.62477
2421.6	-0.5788
2421.62	-0.67336
2421.64	-1.01593
2421.66	-1.37161
2421.68	-1.40218
2421.7	-1.11778
2421.72	-0.72498
2421.74	-0.44119
2421.76	-0.48262
2421.78	-0.92917
2421.8	-1.59877
2421.82	-2.21657
2421.84	-2.46107
2421.86	-2.22805
2421.88	-1.7874
2421.9	-1.40513
2421.92	-1.27105
2421.94	-1.40968
2421.96	-1.62705
2421.98	-1.68716
2422	-1.38371
2422.02	-0.75413
2422.04	-0.12872
2422.06	0.03852
2422.08	-0.35001
2422.1	-0.89173
2422.12	-1.2638
2422.14	-1.49259
2422.16	-1.56881
2422.18	-1.40723
2422.2	-1.13767
2422.22	-0.97837
2422.24	-0.97577
2422.26	-1.1247
2422.28	-1.39255
2422.3	-1.62735
2422.32	-1.53775
2422.34	-1.00389
2422.36	-0.43003
2422.38	-0.10166
2422.4	-0.07542
2422.42	-0.3868
2422.44	-0.86745
2422.46	-1.21002
2422.48	-1.18496
2422.5	-0.90001
2422.52	-0.66494
2422.54	-0.53619
2422.56	-0.48182
2422.58	-0.62769
2422.6	-0.93158
2422.62	-1.09732
2422.64	-0.94533
2422.66	-0.47354
2422.68	0.12532
2422.7	0.50255
2422.72	0.45508
2422.74	0.06757
2422.76	-0.35573
2422.78	-0.57666
2422.8	-0.66061
2422.82	-0.62232
2422.84	-0.44345
2422.86	-0.23087
2422.88	-0.17389
2422.9	-0.30403
2422.92	-0.49156
2422.94	-0.73582
2422.96	-0.96363
2422.98	-0.78938
2423	-0.19038
2423.02	0.39826
2423.04	0.67562
2423.06	0.55357
2423.08	0.11298
2423.1	-0.43598
2423.12	-0.92255
2423.14	-1.22073
2423.16	-1.2983
2423.18	-1.15369
2423.2	-0.85127
2423.22	-0.58447
2423.24	-0.58738
2423.26	-0.87541
2423.28	-1.2458
2423.3	-1.46325
2423.32	-1.35575
2423.34	-1.01333
2423.36	-0.6761
2423.38	-0.51436
2423.4	-0.66054
2423.42	-1.08556
2423.44	-1.57739
2423.46	-1.98135
2423.48	-2.1489
2423.5	-1.99558
2423.52	-1.69027
2423.54	-1.50305
2423.56	-1.4283
2423.58	-1.36865
2423.6	-1.44938
2423.62	-1.65912
2423.64	-1.81441
2423.66	-1.73684
2423.68	-1.42877
2423.7	-1.05154
2423.72	-0.81663
2423.74	-0.87101
2423.76	-1.18593
2423.78	-1.62581
2423.8	-2.08431
2423.82	-2.378
2423.84	-2.34397
2423.86	-2.06538
2423.88	-1.77476
2423.9	-1.66188
2423.92	-1.69882
2423.94	-1.82379
2423.96	-2.05713
2423.98	-2.22269
2424	-2.04963
2424.02	-1.50469
2424.04	-0.8843
2424.06	-0.49329
2424.08	-0.37461
2424.1	-0.46319
2424.12	-0.73795
2424.14	-1.10465
2424.16	-1.37988
2424.18	-1.47168
2424.2	-1.38279
2424.22	-1.13476
2424.24	-0.87848
2424.26	-0.81984
2424.28	-0.89127
2424.3	-0.95777
2424.32	-1.0634
2424.34	-1.07869
2424.36	-0.75394
2424.38	-0.06132
2424.4	0.66539
2424.42	1.04186
2424.44	1.01044
2424.46	0.76255
2424.48	0.36284
2424.5	-0.02611
2424.52	-0.15036
2424.54	-0.05072
2424.56	0.171
2424.58	0.44167
2424.6	0.65975
2424.62	0.66234
2424.64	0.45801
2424.66	0.20125
2424.68	-0.08405
2424.7	-0.27908
2424.72	-0.10265
2424.74	0.32997
2424.76	0.57439
2424.78	0.55955
2424.8	0.35732
2424.82	-0.05427
2424.84	-0.56762
2424.86	-0.97449
2424.88	-1.14772
2424.9	-1.11762
2424.92	-0.97316
2424.94	-0.77535
2424.96	-0.60937
2424.98	-0.59468
2425	-0.71947
2425.02	-0.92153
2425.04	-1.12053
2425.06	-1.2105
2425.08	-1.01848
2425.1	-0.40068
2425.12	0.32996
2425.14	0.6999
2425.16	0.72405
2425.18	0.53525
2425.2	0.01873
2425.22	-0.70263
2425.24	-1.12537
2425.26	-1.02904
2425.28	-0.74786
2425.3	-0.50349
2425.32	-0.22047
2425.34	0.0523
2425.36	0.12288
2425.38	-0.03642
2425.4	-0.28186
2425.42	-0.43534
2425.44	-0.31665
2425.46	0.13909
2425.48	0.73826
2425.5	1.14498
2425.52	1.22107
2425.54	1.05366
2425.56	0.64434
2425.58	0.02119
2425.6	-0.5265
2425.62	-0.7156
2425.64	-0.58059
2425.66	-0.31134
2425.68	-0.03658
2425.7	0.1441
2425.72	0.12012
2425.74	-0.15495
2425.76	-0.59757
2425.78	-1.02016
2425.8	-1.28871
2425.82	-1.29263
2425.84	-0.94628
2425.86	-0.47891
2425.88	-0.1878
2425.9	-0.16398
2425.92	-0.36282
2425.94	-0.68953
2425.96	-1.00994
2425.98	-1.22043
2426	-1.38555
2426.02	-1.49305
2426.04	-1.36172
2426.06	-1.03762
2426.08	-0.76514
2426.1	-0.64953
2426.12	-0.64662
2426.14	-0.73535
2426.16	-0.89174
2426.18	-0.95374
2426.2	-0.74617
2426.22	-0.30339
2426.24	0.19237
2426.26	0.5924
2426.28	0.7399
2426.3	0.50657
2426.32	0.05508
2426.34	-0.32123
2426.36	-0.56748
2426.38	-0.79382
2426.4	-0.88301
2426.42	-0.73321
2426.44	-0.46727
2426.46	-0.20705
2426.48	-0.06087
2426.5	-0.06331
2426.52	-0.22552
2426.54	-0.51615
2426.56	-0.74861
2426.58	-0.76174
2426.6	-0.53555
2426.62	-0.09566
2426.64	0.44897
2426.66	0.79444
2426.68	0.72985
2426.7	0.40591
2426.72	0.06701
2426.74	-0.284
2426.76	-0.64809
2426.78	-0.73728
2426.8	-0.44667
2426.82	-0.05199
2426.84	0.26279
2426.86	0.45431
2426.88	0.47616
2426.9	0.36881
2426.92	0.22813
2426.94	0.12628
2426.96	0.19593
2426.98	0.56555
2427	1.15937
2427.02	1.6122
2427.04	1.61512
2427.06	1.2698
2427.08	0.79006
2427.1	0.23182
2427.12	-0.26684
2427.14	-0.48666
2427.16	-0.39149
2427.18	-0.125
2427.2	0.07384
2427.22	0.10166
2427.24	-0.0476
2427.26	-0.44315
2427.28	-0.88087
2427.3	-0.89398
2427.32	-0.3761
2427.34	0.20916
2427.36	0.44132
2427.38	0.25405
2427.4	-0.21419
2427.42	-0.651
2427.44	-0.8346
2427.46	-0.76693
2427.48	-0.50318
2427.5	-0.20078
2427.52	-0.14505
2427.54	-0.37578
2427.56	-0.61453
2427.58	-0.66169
2427.6	-0.41946
2427.62	0.08501
2427.64	0.58153
2427.66	0.67026
2427.68	0.24156
2427.7	-0.34645
2427.72	-0.69713
2427.74	-0.71208
2427.76	-0.55207
2427.78	-0.37838
2427.8	-0.23668
2427.82	-0.29257
2427.84	-0.59222
2427.86	-0.82955
2427.88	-0.6976
2427.9	-0.24092
2427.92	0.18487
2427.94	0.20319
2427.96	-0.16822
2427.98	-0.58749
2428	-0.75301
2428.02	-0.54074
2428.04	-0.14669
2428.06	0.14151
2428.08	0.21161
2428.1	0.03658
2428.12	-0.32523
2428.14	-0.49441
2428.16	-0.1201
2428.18	0.47432
2428.2	0.66782
2428.22	0.3358
2428.24	-0.14454
2428.26	-0.45366
2428.28	-0.51079
2428.3	-0.30001
2428.32	0.07124
2428.34	0.26079
2428.36	0.05246
2428.38	-0.34951
2428.4	-0.51872
2428.42	-0.28216
2428.44	0.20769
2428.46	0.61587
2428.48	0.54137
2428.5	0.0065
2428.52	-0.54576
2428.54	-0.76464
2428.56	-0.59631
2428.58	-0.20383
2428.6	0.09584
2428.62	0.09308
2428.64	-0.21742
2428.66	-0.60029
2428.68	-0.61585
2428.7	-0.16853
2428.72	0.30387
2428.74	0.44423
2428.76	0.18104
2428.78	-0.34293
2428.8	-0.77045
2428.82	-0.84756
2428.84	-0.56487
2428.86	-0.16061
2428.88	0.05032
2428.9	-0.11832
2428.92	-0.50254
2428.94	-0.64658
2428.96	-0.34079
2428.98	0.24478
2429	0.69439
2429.02	0.67868
2429.04	0.28707
2429.06	-0.18149
2429.08	-0.51079
2429.1	-0.57217
2429.12	-0.36022
2429.14	-0.08178
2429.16	0.02282
2429.18	-0.15526
2429.2	-0.48942
2429.22	-0.68934
2429.24	-0.50008
2429.26	0.10946
2429.28	0.77322
2429.3	0.99375
2429.32	0.71399
2429.34	0.27899
2429.36	-0.00857
2429.38	0.05925
2429.4	0.43585
2429.42	0.81174
2429.44	0.98033
2429.46	0.93287
2429.48	0.76485
2429.5	0.65279
2429.52	0.84598
2429.54	1.38117
2429.56	1.91478
2429.58	1.99039
2429.6	1.59895
2429.62	1.12748
2429.64	0.77404
2429.66	0.52938
2429.68	0.49025
2429.7	0.67964
2429.72	0.86503
2429.74	0.78486
2429.76	0.43019
2429.78	0.04015
2429.8	-0.05761
2429.82	0.26375
2429.84	0.82503
2429.86	1.16436
2429.88	0.93482
2429.9	0.39861
2429.92	-0.00127
2429.94	-0.19384
2429.96	-0.21693
2429.98	-0.04632
2430	0.16578
2430.02	0.12578
2430.04	-0.11964
2430.06	-0.30401
2430.08	-0.26196
2430.1	0.08746
2430.12	0.63075
2430.14	1.06371
2430.16	1.13279
2430.18	0.81277
2430.2	0.26436
2430.22	-0.20852
2430.24	-0.43212
2430.26	-0.37546
2430.28	-0.15204
2430.3	-0.06332
2430.32	-0.22535
2430.34	-0.41916
2430.36	-0.51709
2430.38	-0.47793
2430.4	-0.15005
2430.42	0.31456
2430.44	0.51127
2430.46	0.33045
2430.48	-0.03076
2430.5	-0.45186
2430.52	-0.80662
2430.54	-0.91342
2430.56	-0.79413
2430.58	-0.54869
2430.6	-0.35002
2430.62	-0.38696
2430.64	-0.59529
2430.66	-0.76205
2430.68	-0.69484
2430.7	-0.27619
2430.72	0.34907
2430.74	0.71929
2430.76	0.50546
2430.78	-0.1253
2430.8	-0.7428
2430.82	-1.11226
2430.84	-1.16052
2430.86	-0.89709
2430.88	-0.57606
2430.9	-0.46578
2430.92	-0.55482
2430.94	-0.72985
2430.96	-0.93237
2430.98	-0.92102
2431	-0.44681
2431.02	0.209
2431.04	0.50623
2431.06	0.22992
2431.08	-0.37915
2431.1	-0.84756
2431.12	-0.9594
2431.14	-0.75499
2431.16	-0.35048
2431.18	-0.00633
2431.2	0.15998
2431.22	0.12532
2431.24	-0.12516
2431.26	-0.43825
2431.28	-0.50008
2431.3	-0.13873
2431.32	0.43356
2431.34	0.81048
2431.36	0.77048
2431.38	0.35748
2431.4	-0.2545
2431.42	-0.70993
2431.44	-0.71851
2431.46	-0.4187
2431.48	-0.10943
2431.5	0.13099
2431.52	0.27574
2431.54	0.18032
2431.56	-0.15006
2431.58	-0.42707
2431.6	-0.29512
2431.62	0.20675
2431.64	0.70328
2431.66	0.88624
2431.68	0.65943
2431.7	0.21517
2431.72	-0.09841
2431.74	-0.14512
2431.76	-0.08286
2431.78	0.05941
2431.8	0.42438
2431.82	0.70295
2431.84	0.56904
2431.86	0.15724
2431.88	-0.19231
2431.9	-0.1002
2431.92	0.4441
2431.94	1.03793
2431.96	1.40174
2431.98	1.42846
2432	1.08636
2432.02	0.61505
2432.04	0.30666
2432.06	0.22696
2432.08	0.36316
2432.1	0.60968
2432.12	0.71838
2432.14	0.58556
2432.16	0.35427
2432.18	0.08077
2432.2	-0.10862
2432.22	0.01234
2432.24	0.51469
2432.26	1.12115
2432.28	1.35071
2432.3	1.03212
2432.32	0.43586
2432.34	-0.08357
2432.36	-0.4216
2432.38	-0.59615
2432.4	-0.54915
2432.42	-0.37289
2432.44	-0.28266
2432.46	-0.31087
2432.48	-0.42013
2432.5	-0.72128
2432.52	-1.00229
2432.54	-0.85093
2432.56	-0.36329
2432.58	0.07753
2432.6	0.29483
2432.62	0.11414
2432.64	-0.45398
2432.66	-1.05623
2432.68	-1.46571
2432.7	-1.65739
2432.72	-1.5876
2432.74	-1.29697
2432.76	-0.97837
2432.78	-0.81647
2432.8	-0.93593
2432.82	-1.23676
2432.84	-1.39959
2432.86	-1.22896
2432.88	-0.71089
2432.9	-0.11496
2432.92	0.10573
2432.94	-0.10637
2432.96	-0.45814
2432.98	-0.79397
2433	-0.99588
2433.02	-0.9869
2433.04	-0.73683
2433.06	-0.28022
2433.08	0.08255
2433.1	0.15998
2433.12	0.03644
2433.14	-0.19557
2433.16	-0.45947
2433.18	-0.50284
2433.2	-0.13613
2433.22	0.46044
2433.24	0.93466
2433.26	1.10223
2433.28	0.96446
2433.3	0.60632
2433.32	0.26941
2433.34	0.21487
2433.36	0.48049
2433.38	0.85097
2433.4	1.14626
2433.42	1.40679
2433.44	1.53448
2433.46	1.38878
2433.48	1.10594
2433.5	0.91914
2433.52	0.9795
2433.54	1.38346
2433.56	1.97697
2433.58	2.39011
2433.6	2.3623
2433.62	1.9828
2433.64	1.54032
2433.66	1.12809
2433.68	0.75848
2433.7	0.59046
2433.72	0.70959
2433.74	0.9217
2433.76	1.02238
2433.78	0.98615
2433.8	0.76837
2433.82	0.44733
2433.84	0.29614
2433.86	0.5011
2433.88	1.01139
2433.9	1.59588
2433.92	1.99315
2433.94	2.03315
2433.96	1.67211
2433.98	1.13054
2434	0.72501
2434.02	0.57567
2434.04	0.55224
2434.06	0.49621
2434.08	0.53332
2434.1	0.69504
2434.12	0.75477
2434.14	0.62006
2434.16	0.31701
2434.18	-0.05424
2434.2	-0.15214
2434.22	0.24496
2434.24	0.87588
2434.26	1.3101
2434.28	1.40174
2434.3	1.15354
2434.32	0.62801
2434.34	0.15105
2434.36	-0.01959
2434.38	0.00806
2434.4	0.13941
2434.42	0.41692
2434.44	0.7598
2434.46	0.93773
2434.48	0.82747
2434.5	0.50611
2434.52	0.15057
2434.54	0.01281
2434.56	0.26925
2434.58	0.81113
2434.6	1.32126
2434.62	1.56318
2434.64	1.51036
2434.66	1.22091
2434.68	0.78001
2434.7	0.39586
2434.72	0.2268
2434.74	0.27702
2434.76	0.47468
2434.78	0.73505
2434.8	0.9544
2434.82	1.08345
2434.84	1.06757
2434.86	0.90584
2434.88	0.73341
2434.9	0.70867
2434.92	0.94955
2434.94	1.43964
2434.96	1.90717
2434.98	2.05194
2435	1.81829
2435.02	1.36128
2435.04	0.85899
2435.06	0.43877
2435.08	0.2085
2435.1	0.27702
2435.12	0.49314
2435.14	0.69261
2435.16	0.87558
2435.18	0.93788
2435.2	0.71185
2435.22	0.22278
2435.24	-0.26456
2435.26	-0.45702
2435.28	-0.24042
2435.3	0.31993
2435.32	0.91878
2435.34	1.21264
2435.36	1.12651
2435.38	0.77859
2435.4	0.28038
2435.42	-0.2299
2435.44	-0.521
2435.46	-0.4219
2435.48	-0.07046
2435.5	0.18701
2435.52	0.22019
2435.54	0.14976
2435.56	-0.08531
2435.58	-0.437
2435.6	-0.61422
2435.62	-0.59403
2435.64	-0.41946
2435.66	0.02562
2435.68	0.66219
2435.7	1.09671
2435.72	1.10238
2435.74	0.79966
2435.76	0.37478
2435.78	-0.04923
2435.8	-0.36445
2435.82	-0.44053
2435.84	-0.27604
2435.86	0.01491
2435.88	0.34436
2435.9	0.58352
2435.92	0.59837
2435.94	0.40315
2435.96	0.09374
2435.98	-0.15705
2436	-0.20074
2436.02	0.05328
2436.04	0.57912
2436.06	1.05609
2436.08	1.21847
2436.1	1.12942
2436.12	0.80271
2436.14	0.28621
2436.16	-0.11688
2436.18	-0.27282
2436.2	-0.28383
2436.22	-0.21128
2436.24	-0.08255
2436.26	0.03966
2436.28	0.07675
2436.3	-0.03351
2436.32	-0.22504
2436.34	-0.45691
2436.36	-0.81827
2436.38	-1.18314
2436.4	-1.09895
2436.42	-0.42544
2436.44	0.38498
2436.46	0.90731
2436.48	1.04997
2436.5	0.92461
2436.52	0.61653
2436.54	0.18875
2436.56	-0.16515
2436.58	-0.36753
2436.6	-0.44053
2436.62	-0.27878
2436.64	0.085
2436.66	0.35748
2436.68	0.43341
2436.7	0.39733
2436.72	0.21027
2436.74	-0.13112
2436.76	-0.40476
2436.78	-0.39809
2436.8	-0.18149
2436.82	0.17988
2436.84	0.55923
2436.86	0.65761
2436.88	0.34922
2436.9	-0.21404
2436.92	-0.75365
2436.94	-1.1144
2436.96	-1.33957
2436.98	-1.41972
2437	-1.27268
2437.02	-1.04037
2437.04	-0.88366
2437.06	-0.86551
2437.08	-1.06726
2437.1	-1.40432
2437.12	-1.60715
2437.14	-1.43928
2437.16	-0.8919
2437.18	-0.25838
2437.2	0.1389
2437.22	0.12971
2437.24	-0.26277
2437.26	-0.72998
2437.28	-0.97465
2437.3	-0.98567
2437.32	-0.91572
2437.34	-0.8056
2437.36	-0.64921
2437.38	-0.60294
2437.4	-0.83265
2437.42	-1.16696
2437.44	-1.23172
2437.46	-0.9565
2437.48	-0.52747
2437.5	-0.11479
2437.52	0.01393
2437.54	-0.29516
2437.56	-0.77581
2437.58	-1.11839
2437.6	-1.18481
2437.62	-0.98889
2437.64	-0.74085
2437.66	-0.60568
2437.68	-0.67367
2437.7	-0.98645
2437.72	-1.23154
2437.74	-1.04003
2437.76	-0.54688
2437.78	-0.01151
2437.8	0.41044
2437.82	0.39762
2437.84	-0.0361
2437.86	-0.46254
2437.88	-0.6973
2437.9	-0.68794
2437.92	-0.36603
2437.94	-0.01719
2437.96	0.00419
2437.98	-0.2637
2438	-0.42998
2438.02	-0.20915
2438.04	0.25303
2438.06	0.62996
2438.08	0.70006
2438.1	0.4279
2438.12	-0.07674
2438.14	-0.54529
2438.16	-0.67575
2438.18	-0.43441
2438.2	-0.09907
2438.22	0.03461
2438.24	-0.11817
2438.26	-0.47857
2438.28	-0.64625
2438.3	-0.27053
2438.32	0.34662
2438.34	0.60644
2438.36	0.34325
2438.38	-0.21435
2438.4	-0.74264
2438.42	-1.02062
2438.44	-0.98
2438.46	-0.73504
2438.48	-0.56018
2438.5	-0.59467
2438.52	-0.76041
2438.54	-0.87231
2438.56	-0.68462
2438.58	-0.18394
2438.6	0.26473
2438.62	0.31519
2438.64	0.01915
2438.66	-0.4135
2438.68	-0.72401
2438.7	-0.76158
2438.72	-0.56503
2438.74	-0.25499
2438.76	-0.06286
2438.78	-0.28589
2438.8	-0.72856
2438.82	-0.8172
2438.84	-0.4781
2438.86	0.05585
2438.88	0.51065
2438.9	0.57863
2438.92	0.22018
2438.94	-0.33624
2438.96	-0.77423
2438.98	-0.8676
2439	-0.64763
2439.02	-0.33092
2439.04	-0.22782
2439.06	-0.43874
2439.08	-0.76221
2439.1	-0.85689
2439.12	-0.47809
2439.14	0.18426
2439.16	0.60628
2439.18	0.50255
2439.2	-0.03107
2439.22	-0.62411
2439.24	-0.89919
2439.26	-0.76402
2439.28	-0.40864
2439.3	-0.08484
2439.32	0.04664
2439.34	-0.05521
2439.36	-0.26048
2439.38	-0.3437
2439.4	-0.16286
2439.42	0.17145
2439.44	0.37963
2439.46	0.24901
2439.48	-0.19204
2439.5	-0.73275
2439.52	-1.15242
2439.54	-1.21246
2439.56	-0.91021
2439.58	-0.53589
2439.6	-0.3196
2439.62	-0.3343
2439.64	-0.58076
2439.66	-0.86822
2439.68	-0.8451
2439.7	-0.36037
2439.72	0.19037
2439.74	0.36831
2439.76	0.14104
2439.78	-0.30599
2439.8	-0.72142
2439.82	-0.85306
2439.84	-0.66783
2439.86	-0.42115
2439.88	-0.36164
2439.9	-0.43992
2439.92	-0.53958
2439.94	-0.73424
2439.96	-0.79198
[truncated: 158,038 more rows]

## Sheet: Figure 1B-I92GI96G
time-ms	pA
2400	-0.85284
2400.02	-0.84042
2400.04	-0.82554
2400.06	-0.80816
2400.08	-0.78828
2400.1	-0.76593
2400.12	-0.74122
2400.14	-0.71427
2400.16	-0.6853
2400.18	-0.65453
2400.2	-0.62233
2400.22	-0.58911
2400.24	-0.55539
2400.26	-0.52177
2400.28	-0.4889
2400.3	-0.45747
2400.32	-0.42813
2400.34	-0.40155
2400.36	-0.37815
2400.38	-0.35827
2400.4	-0.34209
2400.42	-0.32949
2400.44	-0.32025
2400.46	-0.31388
2400.48	-0.30989
2400.5	-0.30768
2400.52	-0.30666
2400.54	-0.30635
2400.56	-0.30638
2400.58	-0.3065
2400.6	-0.3066
2400.62	-0.30674
2400.64	-0.30704
2400.66	-0.30762
2400.68	-0.3086
2400.7	-0.31004
2400.72	-0.31179
2400.74	-0.31369
2400.76	-0.31528
2400.78	-0.31601
2400.8	-0.31509
2400.82	-0.31166
2400.84	-0.30472
2400.86	-0.29321
2400.88	-0.27603
2400.9	-0.25209
2400.92	-0.22044
2400.94	-0.18019
2400.96	-0.13077
2400.98	-0.07183
2401	-0.00338
2401.02	0.07414
2401.04	0.15988
2401.06	0.25255
2401.08	0.35044
2401.1	0.45146
2401.12	0.55329
2401.14	0.65336
2401.16	0.74914
2401.18	0.83814
2401.2	0.91811
2401.22	0.98708
2401.24	1.04359
2401.26	1.08659
2401.28	1.11554
2401.3	1.13041
2401.32	1.13167
2401.34	1.12021
2401.36	1.09725
2401.38	1.06439
2401.4	1.02345
2401.42	0.97643
2401.44	0.92551
2401.46	0.87295
2401.48	0.8211
2401.5	0.77219
2401.52	0.72844
2401.54	0.69184
2401.56	0.66412
2401.58	0.64661
2401.6	0.64018
2401.62	0.6452
2401.64	0.66134
2401.66	0.68777
2401.68	0.72301
2401.7	0.76504
2401.72	0.81139
2401.74	0.85929
2401.76	0.90575
2401.78	0.9478
2401.8	0.98254
2401.82	1.00736
2401.84	1.02011
2401.86	1.01917
2401.88	1.00362
2401.9	0.97326
2401.92	0.92874
2401.94	0.87142
2401.96	0.80358
2401.98	0.72813
2402	0.64864
2402.02	0.56908
2402.04	0.49372
2402.06	0.42688
2402.08	0.37263
2402.1	0.33458
2402.12	0.31569
2402.14	0.31794
2402.16	0.34223
2402.18	0.38833
2402.2	0.45483
2402.22	0.53918
2402.24	0.63788
2402.26	0.74666
2402.28	0.86087
2402.3	0.97561
2402.32	1.08622
2402.34	1.18846
2402.36	1.27876
2402.38	1.35443
2402.4	1.41379
2402.42	1.45621
2402.44	1.48202
2402.46	1.49243
2402.48	1.48944
2402.5	1.47556
2402.52	1.45362
2402.54	1.42658
2402.56	1.39718
2402.58	1.36786
2402.6	1.34042
2402.62	1.31597
2402.64	1.29481
2402.66	1.27634
2402.68	1.25918
2402.7	1.24128
2402.72	1.22006
2402.74	1.19272
2402.76	1.15654
2402.78	1.10913
2402.8	1.04884
2402.82	0.97485
2402.84	0.8875
2402.86	0.78832
2402.88	0.67994
2402.9	0.56605
2402.92	0.45099
2402.94	0.33967
2402.96	0.237
2402.98	0.14763
2403	0.07549
2403.02	0.02365
2403.04	-0.00604
2403.06	-0.01295
2403.08	0.00229
2403.1	0.03786
2403.12	0.09099
2403.14	0.15813
2403.16	0.23528
2403.18	0.31816
2403.2	0.40255
2403.22	0.48447
2403.24	0.56032
2403.26	0.627
2403.28	0.68214
2403.3	0.72398
2403.32	0.75141
2403.34	0.76409
2403.36	0.76224
2403.38	0.74681
2403.4	0.71916
2403.42	0.68119
2403.44	0.63514
2403.46	0.58347
2403.48	0.52881
2403.5	0.47375
2403.52	0.42076
2403.54	0.37202
2403.56	0.32937
2403.58	0.29419
2403.6	0.26738
2403.62	0.24931
2403.64	0.23978
2403.66	0.23818
2403.68	0.24341
2403.7	0.25403
2403.72	0.26835
2403.74	0.28452
2403.76	0.30062
2403.78	0.31482
2403.8	0.32543
2403.82	0.33101
2403.84	0.33051
2403.86	0.32326
2403.88	0.30916
2403.9	0.28852
2403.92	0.26226
2403.94	0.23179
2403.96	0.199
2403.98	0.16602
2404	0.1353
2404.02	0.10931
2404.04	0.09039
2404.06	0.0806
2404.08	0.08158
2404.1	0.09447
2404.12	0.11972
2404.14	0.15715
2404.16	0.20599
2404.18	0.26484
2404.2	0.33182
2404.22	0.40475
2404.24	0.48124
2404.26	0.55874
2404.28	0.63477
2404.3	0.70703
2404.32	0.77337
2404.34	0.83193
2404.36	0.88121
2404.38	0.92003
2404.4	0.94764
2404.42	0.96362
2404.44	0.96802
2404.46	0.96127
2404.48	0.94418
2404.5	0.91794
2404.52	0.88402
2404.54	0.84427
2404.56	0.80058
2404.58	0.75505
2404.6	0.70981
2404.62	0.66693
2404.64	0.62836
2404.66	0.59584
2404.68	0.57091
2404.7	0.55475
2404.72	0.54823
2404.74	0.55184
2404.76	0.56571
2404.78	0.58953
2404.8	0.62263
2404.82	0.66387
2404.84	0.71178
2404.86	0.76443
2404.88	0.81963
2404.9	0.87492
2404.92	0.92765
2404.94	0.9752
2404.96	1.015
2404.98	1.0448
2405	1.06269
2405.02	1.06736
2405.04	1.05812
2405.06	1.03504
2405.08	0.99887
2405.1	0.95106
2405.12	0.89366
2405.14	0.82917
2405.16	0.76042
2405.18	0.69031
2405.2	0.62179
2405.22	0.55756
2405.24	0.50008
2405.26	0.45136
2405.28	0.41304
2405.3	0.3863
2405.32	0.37189
2405.34	0.37018
2405.36	0.38114
2405.38	0.40447
2405.4	0.43954
2405.42	0.48541
2405.44	0.54092
2405.46	0.60465
2405.48	0.67494
2405.5	0.75001
2405.52	0.82789
2405.54	0.9066
2405.56	0.98422
2405.58	1.0589
2405.6	1.12908
2405.62	1.19346
2405.64	1.2511
2405.66	1.30131
2405.68	1.34386
2405.7	1.37869
2405.72	1.40602
2405.74	1.4261
2405.76	1.43931
2405.78	1.44599
2405.8	1.44635
2405.82	1.44058
2405.84	1.42882
2405.86	1.41118
2405.88	1.38776
2405.9	1.35879
2405.92	1.3246
2405.94	1.28567
2405.96	1.24261
2405.98	1.19623
2406	1.14739
2406.02	1.09705
2406.04	1.04617
2406.06	0.99569
2406.08	0.9465
2406.1	0.89938
2406.12	0.85503
2406.14	0.81407
2406.16	0.77698
2406.18	0.74417
2406.2	0.71594
2406.22	0.69252
2406.24	0.67395
2406.26	0.6602
2406.28	0.65105
2406.3	0.64612
2406.32	0.6448
2406.34	0.64634
2406.36	0.64979
2406.38	0.65403
2406.4	0.65786
2406.42	0.66002
2406.44	0.65922
2406.46	0.65428
2406.48	0.64407
2406.5	0.62763
2406.52	0.60425
2406.54	0.57336
2406.56	0.53464
2406.58	0.48798
2406.6	0.43348
2406.62	0.37141
2406.64	0.30221
2406.66	0.22645
2406.68	0.14481
2406.7	0.05807
2406.72	-0.03296
2406.74	-0.12737
2406.76	-0.2243
2406.78	-0.3228
2406.8	-0.422
2406.82	-0.52106
2406.84	-0.61919
2406.86	-0.71574
2406.88	-0.81011
2406.9	-0.90188
2406.92	-0.99069
2406.94	-1.07627
2406.96	-1.15845
2406.98	-1.23711
2407	-1.3121
2407.02	-1.38329
2407.04	-1.45048
2407.06	-1.5134
2407.08	-1.57171
2407.1	-1.62497
2407.12	-1.67274
2407.14	-1.71446
2407.16	-1.74956
2407.18	-1.77741
2407.2	-1.79741
2407.22	-1.8089
2407.24	-1.81121
2407.26	-1.80371
2407.28	-1.78578
2407.3	-1.75683
2407.32	-1.71637
2407.34	-1.66407
2407.36	-1.59973
2407.38	-1.52336
2407.4	-1.43522
2407.42	-1.33583
2407.44	-1.22592
2407.46	-1.10647
2407.48	-0.97863
2407.5	-0.84364
2407.52	-0.70283
2407.54	-0.55747
2407.56	-0.40884
2407.58	-0.25806
2407.6	-0.10618
2407.62	0.04589
2407.64	0.19727
2407.66	0.34725
2407.68	0.495
2407.7	0.63976
2407.72	0.78073
2407.74	0.91706
2407.76	1.04787
2407.78	1.17219
2407.8	1.28921
2407.82	1.39797
2407.84	1.4977
2407.86	1.5877
2407.88	1.66743
2407.9	1.73644
2407.92	1.7944
2407.94	1.84116
2407.96	1.87661
2407.98	1.90076
2408	1.91371
2408.02	1.91563
2408.04	1.90681
2408.06	1.88757
2408.08	1.85838
2408.1	1.81977
2408.12	1.77249
2408.14	1.71726
2408.16	1.65497
2408.18	1.5866
2408.2	1.51314
2408.22	1.4356
2408.24	1.35505
2408.26	1.27254
2408.28	1.18906
2408.3	1.10567
2408.32	1.02339
2408.34	0.9433
2408.36	0.86642
2408.38	0.79383
2408.4	0.7265
2408.42	0.66537
2408.44	0.6112
2408.46	0.56458
2408.48	0.52581
2408.5	0.49491
2408.52	0.47148
2408.54	0.45479
2408.56	0.44374
2408.58	0.43687
2408.6	0.43249
2408.62	0.42871
2408.64	0.42356
2408.66	0.41511
2408.68	0.40157
2408.7	0.38144
2408.72	0.35358
2408.74	0.31726
2408.76	0.27222
2408.78	0.21873
2408.8	0.15749
2408.82	0.08963
2408.84	0.01662
2408.86	-0.05979
2408.88	-0.13776
2408.9	-0.21543
2408.92	-0.29105
2408.94	-0.36305
2408.96	-0.43014
2408.98	-0.49139
2409	-0.54615
2409.02	-0.59418
2409.04	-0.63546
2409.06	-0.6702
2409.08	-0.69873
2409.1	-0.72147
2409.12	-0.73874
2409.14	-0.75075
2409.16	-0.75766
2409.18	-0.75942
2409.2	-0.75592
2409.22	-0.74703
2409.24	-0.73261
2409.26	-0.71261
2409.28	-0.68723
2409.3	-0.65685
2409.32	-0.62209
2409.34	-0.58379
2409.36	-0.54301
2409.38	-0.50097
2409.4	-0.45891
2409.42	-0.41806
2409.44	-0.37961
2409.46	-0.34452
2409.48	-0.31359
2409.5	-0.28732
2409.52	-0.26594
2409.54	-0.24944
2409.56	-0.23746
2409.58	-0.22944
2409.6	-0.22461
2409.62	-0.22195
2409.64	-0.22044
2409.66	-0.21886
2409.68	-0.21611
2409.7	-0.2111
2409.72	-0.20286
2409.74	-0.19068
2409.76	-0.17409
2409.78	-0.15295
2409.8	-0.1274
2409.82	-0.09804
2409.84	-0.0657
2409.86	-0.03154
2409.88	0.00298
2409.9	0.0363
2409.92	0.06678
2409.94	0.0928
2409.96	0.11287
2409.98	0.12569
2410	0.13025
2410.02	0.12593
2410.04	0.1124
2410.06	0.08975
2410.08	0.05841
2410.1	0.01913
2410.12	-0.0271
2410.14	-0.07907
2410.16	-0.13549
2410.18	-0.19502
2410.2	-0.25627
2410.22	-0.31801
2410.24	-0.37908
2410.26	-0.43846
2410.28	-0.4953
2410.3	-0.5489
2410.32	-0.59871
2410.34	-0.64434
2410.36	-0.6855
2410.38	-0.72206
2410.4	-0.75392
2410.42	-0.78113
2410.44	-0.80376
2410.46	-0.82198
2410.48	-0.83601
2410.5	-0.84614
2410.52	-0.85265
2410.54	-0.85599
2410.56	-0.85662
2410.58	-0.85501
2410.6	-0.85171
2410.62	-0.84736
2410.64	-0.84258
2410.66	-0.83801
2410.68	-0.83429
2410.7	-0.83204
2410.72	-0.83181
2410.74	-0.83403
2410.76	-0.83905
2410.78	-0.84705
2410.8	-0.85809
2410.82	-0.87203
2410.84	-0.88867
2410.86	-0.90769
2410.88	-0.92867
2410.9	-0.95116
2410.92	-0.97469
2410.94	-0.99885
2410.96	-1.02318
2410.98	-1.04726
2411	-1.07071
2411.02	-1.09305
2411.04	-1.11383
2411.06	-1.13259
2411.08	-1.14871
2411.1	-1.16155
2411.12	-1.1704
2411.14	-1.17453
2411.16	-1.1732
2411.18	-1.16566
2411.2	-1.15128
2411.22	-1.12948
2411.24	-1.09988
2411.26	-1.06214
2411.28	-1.0162
2411.3	-0.96212
2411.32	-0.90022
2411.34	-0.83099
2411.36	-0.75509
2411.38	-0.67341
2411.4	-0.58696
2411.42	-0.49701
2411.44	-0.40497
2411.46	-0.31236
2411.48	-0.22087
2411.5	-0.13232
2411.52	-0.04854
2411.54	0.02865
2411.56	0.09741
2411.58	0.15601
2411.6	0.20293
2411.62	0.23679
2411.64	0.2565
2411.66	0.26128
2411.68	0.25068
2411.7	0.22462
2411.72	0.18343
2411.74	0.12787
2411.76	0.0592
2411.78	-0.02089
2411.8	-0.11021
2411.82	-0.20609
2411.84	-0.30545
2411.86	-0.40491
2411.88	-0.50079
2411.9	-0.58945
2411.92	-0.66729
2411.94	-0.73109
2411.96	-0.77812
2411.98	-0.80633
2412	-0.81456
2412.02	-0.80254
2412.04	-0.77095
2412.06	-0.72142
2412.08	-0.65641
2412.1	-0.57905
2412.12	-0.49299
2412.14	-0.40217
2412.16	-0.31064
2412.18	-0.22227
2412.2	-0.14061
2412.22	-0.06873
2412.24	-0.00902
2412.26	0.03691
2412.28	0.06827
2412.3	0.0851
2412.32	0.08827
2412.34	0.07941
2412.36	0.06079
2412.38	0.03512
2412.4	0.00531
2412.42	-0.02563
2412.44	-0.05495
2412.46	-0.08033
2412.48	-0.10003
2412.5	-0.11321
2412.52	-0.11985
2412.54	-0.12089
2412.56	-0.11808
2412.58	-0.11392
2412.6	-0.11135
2412.62	-0.11346
2412.64	-0.12324
2412.66	-0.14324
2412.68	-0.17521
2412.7	-0.2199
2412.72	-0.27688
2412.74	-0.34467
2412.76	-0.42055
2412.78	-0.50097
2412.8	-0.58172
2412.82	-0.65832
2412.84	-0.72638
2412.86	-0.78196
2412.88	-0.82194
2412.9	-0.84419
2412.92	-0.84778
2412.94	-0.83299
2412.96	-0.80131
2412.98	-0.75525
2413	-0.69813
2413.02	-0.63397
2413.04	-0.56704
2413.06	-0.5017
2413.08	-0.44206
2413.1	-0.39184
2413.12	-0.35404
2413.14	-0.33089
2413.16	-0.32365
2413.18	-0.33258
2413.2	-0.35687
2413.22	-0.39474
2413.24	-0.44351
2413.26	-0.49973
2413.28	-0.55945
2413.3	-0.61842
2413.32	-0.67237
2413.34	-0.71738
2413.36	-0.75
2413.38	-0.76757
2413.4	-0.76845
2413.42	-0.75203
2413.44	-0.71882
2413.46	-0.67047
2413.48	-0.60961
2413.5	-0.53965
2413.52	-0.46469
2413.54	-0.38916
2413.56	-0.31757
2413.58	-0.2542
2413.6	-0.20296
2413.62	-0.16703
2413.64	-0.14868
2413.66	-0.14921
2413.68	-0.16879
2413.7	-0.2065
2413.72	-0.26038
2413.74	-0.32757
2413.76	-0.40447
2413.78	-0.48692
2413.8	-0.57054
2413.82	-0.65093
2413.84	-0.72387
2413.86	-0.78567
2413.88	-0.83321
2413.9	-0.86424
2413.92	-0.87739
2413.94	-0.87222
2413.96	-0.84918
2413.98	-0.80963
2414	-0.7556
2414.02	-0.68972
2414.04	-0.61502
2414.06	-0.53471
2414.08	-0.45204
2414.1	-0.37007
2414.12	-0.29167
2414.14	-0.21914
2414.16	-0.15436
2414.18	-0.09861
2414.2	-0.05257
2414.22	-0.01633
2414.24	0.01063
2414.26	0.02927
2414.28	0.04102
2414.3	0.04771
2414.32	0.05148
2414.34	0.05443
2414.36	0.0589
2414.38	0.0671
2414.4	0.08095
2414.42	0.10206
2414.44	0.13161
2414.46	0.17021
2414.48	0.21783
2414.5	0.27373
2414.52	0.33653
2414.54	0.40424
2414.56	0.47422
2414.58	0.54353
2414.6	0.60895
2414.62	0.66711
2414.64	0.71489
2414.66	0.74938
2414.68	0.76818
2414.7	0.76943
2414.72	0.75196
2414.74	0.7154
2414.76	0.66016
2414.78	0.58728
2414.8	0.49861
2414.82	0.39659
2414.84	0.28423
2414.86	0.16497
2414.88	0.04253
2414.9	-0.07916
2414.92	-0.19619
2414.94	-0.30476
2414.96	-0.40129
2414.98	-0.48268
2415	-0.54635
2415.02	-0.59032
2415.04	-0.61331
2415.06	-0.61477
2415.08	-0.59491
2415.1	-0.55459
2415.12	-0.49538
2415.14	-0.41934
2415.16	-0.329
2415.18	-0.22734
2415.2	-0.11747
2415.22	-0.00265
2415.24	0.11386
2415.26	0.22892
2415.28	0.33962
2415.3	0.44328
2415.32	0.53764
2415.34	0.62077
2415.36	0.69115
2415.38	0.74778
2415.4	0.78999
2415.42	0.81759
2415.44	0.83074
2415.46	0.83001
2415.48	0.81622
2415.5	0.79048
2415.52	0.75405
2415.54	0.70841
2415.56	0.65511
2415.58	0.59564
2415.6	0.53166
2415.62	0.46463
2415.64	0.39605
2415.66	0.32734
2415.68	0.25988
2415.7	0.19497
2415.72	0.13384
2415.74	0.07766
2415.76	0.02749
2415.78	-0.01575
2415.8	-0.05132
2415.82	-0.07864
2415.84	-0.0974
2415.86	-0.10753
2415.88	-0.10928
2415.9	-0.10307
2415.92	-0.08956
2415.94	-0.06968
2415.96	-0.04446
2415.98	-0.01498
2416	0.01751
2416.02	0.05181
2416.04	0.08672
2416.06	0.12105
2416.08	0.15365
2416.1	0.18341
2416.12	0.20924
2416.14	0.23014
2416.16	0.24516
2416.18	0.25342
2416.2	0.25419
2416.22	0.24697
2416.24	0.23145
2416.26	0.20755
2416.28	0.17557
2416.3	0.13604
2416.32	0.08984
2416.34	0.03812
2416.36	-0.01779
2416.38	-0.07642
2416.4	-0.13616
2416.42	-0.19548
2416.44	-0.25291
2416.46	-0.30708
2416.48	-0.35675
2416.5	-0.40085
2416.52	-0.43845
2416.54	-0.46874
2416.56	-0.4911
2416.58	-0.50501
2416.6	-0.5101
2416.62	-0.50608
2416.64	-0.49286
2416.66	-0.47051
2416.68	-0.43929
2416.7	-0.39962
2416.72	-0.35214
2416.74	-0.29763
2416.76	-0.23697
2416.78	-0.1712
2416.8	-0.10138
2416.82	-0.02861
2416.84	0.04609
2416.86	0.12169
2416.88	0.1973
2416.9	0.27206
2416.92	0.34526
2416.94	0.41622
2416.96	0.48438
2416.98	0.54924
2417	0.6104
2417.02	0.66745
2417.04	0.72016
2417.06	0.76832
2417.08	0.81176
2417.1	0.85042
2417.12	0.88421
2417.14	0.91313
2417.16	0.93715
2417.18	0.95614
2417.2	0.96998
2417.22	0.97846
2417.24	0.98128
2417.26	0.978
2417.28	0.96822
2417.3	0.95148
2417.32	0.92737
2417.34	0.89547
2417.36	0.85547
2417.38	0.80721
2417.4	0.75061
2417.42	0.68577
2417.44	0.61288
2417.46	0.53235
2417.48	0.44466
2417.5	0.35048
2417.52	0.2506
2417.54	0.14597
2417.56	0.03769
2417.58	-0.07297
2417.6	-0.18457
2417.62	-0.29559
2417.64	-0.40437
2417.66	-0.50924
2417.68	-0.60847
2417.7	-0.70051
2417.72	-0.78386
2417.74	-0.85723
2417.76	-0.91962
2417.78	-0.97026
2417.8	-1.00871
2417.82	-1.03474
2417.84	-1.04842
2417.86	-1.05004
2417.88	-1.04007
2417.9	-1.01909
2417.92	-0.98783
2417.94	-0.94709
2417.96	-0.8977
2417.98	-0.84059
2418	-0.77674
2418.02	-0.70717
2418.04	-0.63298
2418.06	-0.55531
2418.08	-0.4753
2418.1	-0.39414
2418.12	-0.31295
2418.14	-0.23287
2418.16	-0.15492
2418.18	-0.07998
2418.2	-0.00891
2418.22	0.05758
2418.24	0.11893
2418.26	0.17458
2418.28	0.22409
2418.3	0.26706
2418.32	0.30312
2418.34	0.33199
2418.36	0.35336
2418.38	0.36708
2418.4	0.37312
2418.42	0.37146
2418.44	0.3623
2418.46	0.346
2418.48	0.32301
2418.5	0.2939
2418.52	0.25933
2418.54	0.21996
2418.56	0.17643
2418.58	0.12933
2418.6	0.07917
2418.62	0.02632
2418.64	-0.02892
2418.66	-0.08631
2418.68	-0.14565
2418.7	-0.20665
2418.72	-0.26909
2418.74	-0.33254
2418.76	-0.39655
2418.78	-0.46059
2418.8	-0.524
2418.82	-0.58618
2418.84	-0.64651
2418.86	-0.70445
2418.88	-0.75958
2418.9	-0.81157
2418.92	-0.86025
2418.94	-0.90561
2418.96	-0.94774
2418.98	-0.98678
2419	-1.02305
2419.02	-1.05681
2419.04	-1.08842
2419.06	-1.11821
2419.08	-1.14656
2419.1	-1.17385
2419.12	-1.20036
2419.14	-1.22649
2419.16	-1.25254
2419.18	-1.27872
2419.2	-1.30522
2419.22	-1.3321
2419.24	-1.35928
2419.26	-1.38655
2419.28	-1.41358
2419.3	-1.4399
2419.32	-1.46494
2419.34	-1.4881
2419.36	-1.50877
2419.38	-1.52644
2419.4	-1.54066
2419.42	-1.55121
2419.44	-1.55808
2419.46	-1.56141
2419.48	-1.56163
2419.5	-1.55929
2419.52	-1.55516
2419.54	-1.55004
2419.56	-1.54477
2419.58	-1.54017
2419.6	-1.53699
2419.62	-1.53588
2419.64	-1.53729
2419.66	-1.54159
2419.68	-1.54901
2419.7	-1.55958
2419.72	-1.57325
2419.74	-1.58989
2419.76	-1.60917
2419.78	-1.63073
2419.8	-1.65408
2419.82	-1.67867
2419.84	-1.70382
2419.86	-1.7288
2419.88	-1.75285
2419.9	-1.7752
2419.92	-1.79509
2419.94	-1.81185
2419.96	-1.8249
2419.98	-1.8338
2420	-1.83821
2420.02	-1.83798
2420.04	-1.83306
2420.06	-1.82356
2420.08	-1.80964
2420.1	-1.79162
2420.12	-1.76985
2420.14	-1.74482
2420.16	-1.71712
2420.18	-1.68744
2420.2	-1.65658
2420.22	-1.62546
2420.24	-1.59514
2420.26	-1.56673
2420.28	-1.54131
2420.3	-1.51991
2420.32	-1.50352
2420.34	-1.49283
2420.36	-1.48833
2420.38	-1.49022
2420.4	-1.49842
2420.42	-1.51256
2420.44	-1.53196
2420.46	-1.5558
2420.48	-1.58311
2420.5	-1.61289
2420.52	-1.64411
2420.54	-1.67584
2420.56	-1.70726
2420.58	-1.73768
2420.6	-1.76646
2420.62	-1.79312
2420.64	-1.8172
2420.66	-1.83821
2420.68	-1.8557
2420.7	-1.86916
2420.72	-1.87796
2420.74	-1.88148
2420.76	-1.87912
2420.78	-1.87028
2420.8	-1.85448
2420.82	-1.83142
2420.84	-1.80095
2420.86	-1.7632
2420.88	-1.71855
2420.9	-1.66763
2420.92	-1.6113
2420.94	-1.55064
2420.96	-1.48686
2420.98	-1.42132
2421	-1.3555
2421.02	-1.29083
2421.04	-1.22874
2421.06	-1.1706
2421.08	-1.11763
2421.1	-1.07084
2421.12	-1.03098
2421.14	-0.99856
2421.16	-0.97364
2421.18	-0.95596
2421.2	-0.94486
2421.22	-0.93935
2421.24	-0.93805
2421.26	-0.93945
2421.28	-0.94178
2421.3	-0.94329
2421.32	-0.94229
2421.34	-0.93721
2421.36	-0.92675
2421.38	-0.90984
2421.4	-0.88572
2421.42	-0.85398
2421.44	-0.81442
2421.46	-0.76711
2421.48	-0.71231
2421.5	-0.65046
2421.52	-0.58205
2421.54	-0.50769
2421.56	-0.42808
2421.58	-0.34393
2421.6	-0.25607
2421.62	-0.16544
2421.64	-0.07313
2421.66	0.01973
2421.68	0.11182
2421.7	0.20177
2421.72	0.28807
2421.74	0.36921
2421.76	0.44371
2421.78	0.5101
2421.8	0.56715
2421.82	0.61378
2421.84	0.64923
2421.86	0.67301
2421.88	0.68503
2421.9	0.68561
2421.92	0.67545
2421.94	0.65563
2421.96	0.62769
2421.98	0.59344
2422	0.55496
2422.02	0.51454
2422.04	0.47451
2422.06	0.4372
2422.08	0.40468
2422.1	0.37878
2422.12	0.36085
2422.14	0.35166
2422.16	0.35135
2422.18	0.35941
2422.2	0.3746
2422.22	0.39514
2422.24	0.41877
2422.26	0.44287
2422.28	0.46477
2422.3	0.48192
2422.32	0.49215
2422.34	0.4939
2422.36	0.4863
2422.38	0.46939
2422.4	0.4441
2422.42	0.41215
2422.44	0.37599
2422.46	0.33866
2422.48	0.30345
2422.5	0.27366
2422.52	0.25238
2422.54	0.24214
2422.56	0.24478
2422.58	0.26119
2422.6	0.29128
2422.62	0.33392
2422.64	0.38706
2422.66	0.44771
2422.68	0.51239
2422.7	0.57713
2422.72	0.63789
2422.74	0.6908
2422.76	0.73252
2422.78	0.7604
2422.8	0.77269
2422.82	0.76872
2422.84	0.74889
2422.86	0.71466
2422.88	0.66841
2422.9	0.61335
2422.92	0.55324
2422.94	0.49213
2422.96	0.4341
2422.98	0.38304
2423	0.34237
2423.02	0.31482
2423.04	0.30233
2423.06	0.30588
2423.08	0.32543
2423.1	0.35997
2423.12	0.40751
2423.14	0.46527
2423.16	0.52975
2423.18	0.59704
2423.2	0.66299
2423.22	0.72356
2423.24	0.77505
2423.26	0.81437
2423.28	0.83928
2423.3	0.84851
2423.32	0.84191
2423.34	0.82048
2423.36	0.7862
2423.38	0.74196
2423.4	0.69132
2423.42	0.63823
2423.44	0.58675
2423.46	0.54067
2423.48	0.50333
2423.5	0.47731
2423.52	0.46426
2423.54	0.46485
2423.56	0.47868
2423.58	0.50444
2423.6	0.53989
2423.62	0.58221
2423.64	0.62813
2423.66	0.67419
2423.68	0.71689
2423.7	0.75309
2423.72	0.78001
2423.74	0.79547
2423.76	0.798
2423.78	0.78684
2423.8	0.76206
2423.82	0.72447
2423.84	0.67555
2423.86	0.61752
2423.88	0.55302
2423.9	0.48514
2423.92	0.41719
2423.94	0.35256
2423.96	0.29454
2423.98	0.24616
2424	0.21004
2424.02	0.18829
2424.04	0.18231
2424.06	0.19282
2424.08	0.21978
2424.1	0.26238
2424.12	0.31907
2424.14	0.38765
2424.16	0.46539
2424.18	0.54905
2424.2	0.63518
2424.22	0.72012
2424.24	0.80024
2424.26	0.87205
2424.28	0.9324
2424.3	0.97858
2424.32	1.00845
2424.34	1.02049
2424.36	1.01394
2424.38	0.98878
2424.4	0.94581
2424.42	0.88657
2424.44	0.81334
2424.46	0.72904
2424.48	0.6371
2424.5	0.54137
2424.52	0.44592
2424.54	0.35489
2424.56	0.27227
2424.58	0.20176
2424.6	0.14665
2424.62	0.10948
2424.64	0.09215
2424.66	0.09573
2424.68	0.12045
2424.7	0.16568
2424.72	0.23003
2424.74	0.3114
2424.76	0.40708
2424.78	0.51397
2424.8	0.62861
2424.82	0.74747
2424.84	0.86698
2424.86	0.98377
2424.88	1.09481
2424.9	1.1974
2424.92	1.28938
2424.94	1.36915
2424.96	1.43562
2424.98	1.48829
2425	1.5272
2425.02	1.55283
2425.04	1.5661
2425.06	1.56818
2425.08	1.56043
2425.1	1.54442
2425.12	1.52162
2425.14	1.49352
2425.16	1.46148
2425.18	1.42675
2425.2	1.39042
2425.22	1.35353
2425.24	1.31695
2425.26	1.28159
2425.28	1.24828
2425.3	1.21786
2425.32	1.19121
2425.34	1.16923
2425.36	1.15271
2425.38	1.14244
2425.4	1.13904
2425.42	1.14292
2425.44	1.15429
2425.46	1.17302
2425.48	1.1987
2425.5	1.23054
2425.52	1.26743
2425.54	1.30798
2425.56	1.35046
2425.58	1.39294
2425.6	1.43328
2425.62	1.46927
2425.64	1.49864
2425.66	1.51924
2425.68	1.52899
2425.7	1.52613
2425.72	1.50918
2425.74	1.47713
2425.76	1.42947
2425.78	1.36623
2425.8	1.28808
2425.82	1.19626
2425.84	1.09269
2425.86	0.97976
2425.88	0.86039
2425.9	0.73788
2425.92	0.6158
2425.94	0.49776
2425.96	0.38742
2425.98	0.28818
2426	0.20321
2426.02	0.13514
2426.04	0.08609
2426.06	0.05756
2426.08	0.05032
2426.1	0.06445
2426.12	0.09933
2426.14	0.15361
2426.16	0.22539
2426.18	0.31216
2426.2	0.41098
2426.22	0.51858
2426.24	0.63151
2426.26	0.74626
2426.28	0.85949
2426.3	0.96801
2426.32	1.06904
2426.34	1.16025
2426.36	1.23985
2426.38	1.30657
2426.4	1.35978
2426.42	1.39936
2426.44	1.42567
2426.46	1.43937
2426.48	1.44148
2426.5	1.43319
2426.52	1.41568
2426.54	1.39022
2426.56	1.35794
2426.58	1.31989
2426.6	1.27699
2426.62	1.23008
2426.64	1.17991
2426.66	1.12713
2426.68	1.07243
2426.7	1.01643
2426.72	0.95977
2426.74	0.90304
2426.76	0.84675
2426.78	0.79136
2426.8	0.73721
2426.82	0.68452
2426.84	0.63337
2426.86	0.58378
2426.88	0.53562
2426.9	0.48878
2426.92	0.44311
2426.94	0.39849
2426.96	0.35478
2426.98	0.31204
2427	0.27023
2427.02	0.22941
2427.04	0.18968
2427.06	0.15107
2427.08	0.11363
2427.1	0.07738
2427.12	0.04228
2427.14	0.00837
2427.16	-0.02431
2427.18	-0.05565
2427.2	-0.08542
2427.22	-0.11323
2427.24	-0.1385
2427.26	-0.16055
2427.28	-0.17857
2427.3	-0.19166
2427.32	-0.19893
2427.34	-0.19955
2427.36	-0.19281
2427.38	-0.17821
2427.4	-0.15553
2427.42	-0.12468
2427.44	-0.0859
2427.46	-0.03958
2427.48	0.01371
2427.5	0.07333
2427.52	0.13856
2427.54	0.2087
2427.56	0.2831
2427.58	0.36111
2427.6	0.44218
2427.62	0.52579
2427.64	0.61144
2427.66	0.69866
2427.68	0.78695
2427.7	0.8757
2427.72	0.96436
2427.74	1.0522
2427.76	1.13846
2427.78	1.22229
2427.8	1.30278
2427.82	1.37899
2427.84	1.44992
2427.86	1.51464
2427.88	1.57228
2427.9	1.62201
2427.92	1.66314
2427.94	1.69512
2427.96	1.71747
2427.98	1.7299
2428	1.73217
2428.02	1.72415
2428.04	1.70583
2428.06	1.67713
2428.08	1.63809
2428.1	1.58881
2428.12	1.52935
2428.14	1.45991
2428.16	1.38075
2428.18	1.29231
2428.2	1.19519
2428.22	1.09007
2428.24	0.97797
2428.26	0.86001
2428.28	0.73749
2428.3	0.61185
2428.32	0.4846
2428.34	0.35724
2428.36	0.2312
2428.38	0.10784
2428.4	-0.01169
2428.42	-0.12651
2428.44	-0.23585
2428.46	-0.33925
2428.48	-0.43648
2428.5	-0.52747
2428.52	-0.6123
2428.54	-0.6911
2428.56	-0.76412
2428.58	-0.83162
2428.6	-0.89382
2428.62	-0.95097
2428.64	-1.00334
2428.66	-1.05114
2428.68	-1.09463
2428.7	-1.1341
2428.72	-1.16988
2428.74	-1.20224
2428.76	-1.2316
2428.78	-1.25831
2428.8	-1.28271
2428.82	-1.30515
2428.84	-1.32583
2428.86	-1.345
2428.88	-1.36271
2428.9	-1.37899
2428.92	-1.39375
2428.94	-1.40683
2428.96	-1.41804
2428.98	-1.42714
2429	-1.43383
2429.02	-1.4379
2429.04	-1.43912
2429.06	-1.43739
2429.08	-1.43268
2429.1	-1.425
2429.12	-1.41448
2429.14	-1.40139
2429.16	-1.38596
2429.18	-1.3685
2429.2	-1.34925
2429.22	-1.32853
2429.24	-1.30645
2429.26	-1.28302
2429.28	-1.25819
2429.3	-1.23175
2429.32	-1.20332
2429.34	-1.17241
2429.36	-1.13855
2429.38	-1.1012
2429.4	-1.0599
2429.42	-1.01432
2429.44	-0.9644
2429.46	-0.91026
2429.48	-0.85237
2429.5	-0.79154
2429.52	-0.72879
2429.54	-0.66538
2429.56	-0.60276
2429.58	-0.54239
2429.6	-0.48565
2429.62	-0.43373
2429.64	-0.38755
2429.66	-0.34772
2429.68	-0.31443
2429.7	-0.28754
2429.72	-0.26659
2429.74	-0.2508
2429.76	-0.23928
2429.78	-0.23099
2429.8	-0.22488
2429.82	-0.2199
2429.84	-0.21512
2429.86	-0.20973
2429.88	-0.20313
2429.9	-0.19478
2429.92	-0.18438
2429.94	-0.17176
2429.96	-0.1569
2429.98	-0.13992
2430	-0.12103
2430.02	-0.1006
2430.04	-0.07906
2430.06	-0.05693
2430.08	-0.0348
2430.1	-0.01328
2430.12	0.00698
2430.14	0.02529
2430.16	0.04103
2430.18	0.05361
2430.2	0.06251
2430.22	0.0673
2430.24	0.06764
2430.26	0.06333
2430.28	0.05427
2430.3	0.04052
2430.32	0.02221
2430.34	-0.000386
2430.36	-0.02691
2430.38	-0.05688
2430.4	-0.08972
2430.42	-0.12472
2430.44	-0.16107
2430.46	-0.19783
2430.48	-0.23399
2430.5	-0.26842
2430.52	-0.29997
2430.54	-0.32752
2430.56	-0.35007
2430.58	-0.36673
2430.6	-0.3769
2430.62	-0.38022
2430.64	-0.37666
2430.66	-0.36661
2430.68	-0.35075
2430.7	-0.33006
2430.72	-0.30583
2430.74	-0.27951
2430.76	-0.25278
2430.78	-0.22727
2430.8	-0.20461
2430.82	-0.18636
2430.84	-0.17389
2430.86	-0.16836
2430.88	-0.1706
2430.9	-0.18119
2430.92	-0.20024
2430.94	-0.22754
2430.96	-0.26244
2430.98	-0.30398
2431	-0.35076
2431.02	-0.40111
2431.04	-0.45309
2431.06	-0.5046
2431.08	-0.55341
2431.1	-0.59729
2431.12	-0.63411
2431.14	-0.66183
2431.16	-0.67879
2431.18	-0.68351
2431.2	-0.67498
2431.22	-0.6525
2431.24	-0.61585
2431.26	-0.56524
2431.28	-0.50126
2431.3	-0.42491
2431.32	-0.33754
2431.34	-0.24086
2431.36	-0.13678
2431.38	-0.02748
2431.4	0.08469
2431.42	0.19726
2431.44	0.30772
2431.46	0.41355
2431.48	0.51228
2431.5	0.60156
2431.52	0.67929
2431.54	0.74362
2431.56	0.79303
2431.58	0.82649
2431.6	0.84342
2431.62	0.84369
2431.64	0.82773
2431.66	0.79649
2431.68	0.75138
2431.7	0.69421
2431.72	0.62712
2431.74	0.55248
2431.76	0.47282
2431.78	0.39064
2431.8	0.30844
2431.82	0.22852
2431.84	0.15303
2431.86	0.08379
2431.88	0.02238
2431.9	-0.02999
2431.92	-0.07249
2431.94	-0.10463
2431.96	-0.12641
2431.98	-0.13824
2432	-0.14097
2432.02	-0.13589
2432.04	-0.12469
2432.06	-0.10944
2432.08	-0.09247
2432.1	-0.07626
2432.12	-0.06329
2432.14	-0.05598
2432.16	-0.05641
2432.18	-0.06621
2432.2	-0.0864
2432.22	-0.11743
2432.24	-0.15886
2432.26	-0.20955
2432.28	-0.26763
2432.3	-0.33056
2432.32	-0.39528
2432.34	-0.45843
2432.36	-0.51659
2432.38	-0.56643
2432.4	-0.60506
2432.42	-0.6302
2432.44	-0.64042
2432.46	-0.6352
2432.48	-0.61503
2432.5	-0.5815
2432.52	-0.53705
2432.54	-0.48485
2432.56	-0.42861
2432.58	-0.3723
2432.6	-0.31973
2432.62	-0.2744
2432.64	-0.23915
2432.66	-0.21589
2432.68	-0.20559
2432.7	-0.20811
2432.72	-0.22225
2432.74	-0.2459
2432.76	-0.27616
2432.78	-0.30962
2432.8	-0.34265
2432.82	-0.37162
2432.84	-0.39325
2432.86	-0.40485
2432.88	-0.40453
2432.9	-0.39129
2432.92	-0.36513
2432.94	-0.32711
2432.96	-0.27922
2432.98	-0.22422
2433	-0.16546
2433.02	-0.10672
2433.04	-0.05179
2433.06	-0.00431
2433.08	0.03251
2433.1	0.05617
2433.12	0.06508
2433.14	0.05866
2433.16	0.03732
2433.18	0.00264
2433.2	-0.04286
2433.22	-0.09588
2433.24	-0.15251
2433.26	-0.20849
2433.28	-0.25958
2433.3	-0.30175
2433.32	-0.33154
2433.34	-0.34622
2433.36	-0.34402
2433.38	-0.32422
2433.4	-0.28712
2433.42	-0.23412
2433.44	-0.16745
2433.46	-0.09019
2433.48	-0.00588
2433.5	0.08154
2433.52	0.168
2433.54	0.24954
2433.56	0.32249
2433.58	0.38357
2433.6	0.4301
2433.62	0.46007
2433.64	0.47222
2433.66	0.46613
2433.68	0.44216
2433.7	0.40149
2433.72	0.34614
2433.74	0.27876
2433.76	0.20261
2433.78	0.12134
2433.8	0.03887
2433.82	-0.04095
2433.84	-0.11444
2433.86	-0.17843
2433.88	-0.23045
2433.9	-0.26881
2433.92	-0.29291
2433.94	-0.3031
2433.96	-0.30074
2433.98	-0.28796
2434	-0.26769
2434.02	-0.24321
2434.04	-0.21801
2434.06	-0.19545
2434.08	-0.17854
2434.1	-0.16965
2434.12	-0.17046
2434.14	-0.18169
2434.16	-0.2033
2434.18	-0.23433
2434.2	-0.273
2434.22	-0.31703
2434.24	-0.3637
2434.26	-0.41002
2434.28	-0.45302
2434.3	-0.48986
2434.32	-0.51807
2434.34	-0.53564
2434.36	-0.5411
2434.38	-0.53362
2434.4	-0.51303
2434.42	-0.47974
2434.44	-0.4348
2434.46	-0.37975
2434.48	-0.31656
2434.5	-0.24756
2434.52	-0.17526
2434.54	-0.10231
2434.56	-0.03133
2434.58	0.03515
2434.6	0.09484
2434.62	0.14573
2434.64	0.18614
2434.66	0.21483
2434.68	0.23096
2434.7	0.23409
2434.72	0.22424
2434.74	0.20178
2434.76	0.16743
2434.78	0.12221
2434.8	0.06748
2434.82	0.00482
2434.84	-0.06403
2434.86	-0.13702
2434.88	-0.21207
2434.9	-0.28695
2434.92	-0.35947
2434.94	-0.42743
2434.96	-0.48872
2434.98	-0.5415
2435	-0.58415
2435.02	-0.61537
2435.04	-0.63422
2435.06	-0.64025
2435.08	-0.63333
2435.1	-0.61383
2435.12	-0.58251
2435.14	-0.54056
2435.16	-0.48956
2435.18	-0.43138
2435.2	-0.36821
2435.22	-0.30252
2435.24	-0.23689
2435.26	-0.17399
2435.28	-0.11647
2435.3	-0.06685
2435.32	-0.02741
2435.34	-5.2e-05
2435.36	0.01382
2435.38	0.01336
2435.4	-0.00169
2435.42	-0.03091
2435.44	-0.07322
2435.46	-0.12694
2435.48	-0.1899
2435.5	-0.25952
2435.52	-0.33294
2435.54	-0.40719
2435.56	-0.47931
2435.58	-0.5465
2435.6	-0.60623
2435.62	-0.65629
2435.64	-0.695
2435.66	-0.7211
2435.68	-0.7339
2435.7	-0.73327
2435.72	-0.71964
2435.74	-0.69393
2435.76	-0.65748
2435.78	-0.61203
2435.8	-0.55959
2435.82	-0.50227
2435.84	-0.44223
2435.86	-0.38153
2435.88	-0.32198
2435.9	-0.2651
2435.92	-0.21199
2435.94	-0.16338
2435.96	-0.11957
2435.98	-0.08055
2436	-0.04598
2436.02	-0.01537
2436.04	0.01192
2436.06	0.03654
2436.08	0.05904
2436.1	0.07989
2436.12	0.09937
2436.14	0.11759
2436.16	0.13446
2436.18	0.14984
2436.2	0.16344
2436.22	0.17493
2436.24	0.18401
2436.26	0.19048
2436.28	0.19422
2436.3	0.19522
2436.32	0.19368
2436.34	0.18986
2436.36	0.18421
2436.38	0.17718
2436.4	0.16933
2436.42	0.16121
2436.44	0.15335
2436.46	0.14621
2436.48	0.14024
2436.5	0.13577
2436.52	0.13301
2436.54	0.13218
2436.56	0.13336
2436.58	0.13665
2436.6	0.14203
2436.62	0.14956
2436.64	0.15922
2436.66	0.17098
2436.68	0.18482
2436.7	0.20072
2436.72	0.21862
2436.74	0.23834
2436.76	0.25974
2436.78	0.28254
2436.8	0.30634
2436.82	0.33063
2436.84	0.35483
2436.86	0.37818
2436.88	0.39982
2436.9	0.41883
2436.92	0.43422
2436.94	0.44493
2436.96	0.44996
2436.98	0.44836
2437	0.43931
2437.02	0.42217
2437.04	0.39647
2437.06	0.36206
2437.08	0.31898
2437.1	0.26753
2437.12	0.20827
2437.14	0.14194
2437.16	0.06942
2437.18	-0.00837
2437.2	-0.09044
2437.22	-0.17581
2437.24	-0.26364
2437.26	-0.35311
2437.28	-0.44351
2437.3	-0.53419
2437.32	-0.62462
2437.34	-0.71425
2437.36	-0.80252
2437.38	-0.88886
2437.4	-0.97268
2437.42	-1.05324
2437.44	-1.12975
2437.46	-1.20134
2437.48	-1.26706
2437.5	-1.32593
2437.52	-1.37697
2437.54	-1.41921
2437.56	-1.45173
2437.58	-1.47376
2437.6	-1.48467
2437.62	-1.48405
2437.64	-1.47168
2437.66	-1.44768
2437.68	-1.4124
2437.7	-1.36643
2437.72	-1.3108
2437.74	-1.24666
2437.76	-1.17544
2437.78	-1.0987
2437.8	-1.01811
2437.82	-0.93532
2437.84	-0.85197
2437.86	-0.76944
2437.88	-0.689
2437.9	-0.61165
2437.92	-0.53816
2437.94	-0.46909
2437.96	-0.40482
2437.98	-0.34565
2438	-0.29182
2438.02	-0.24358
2438.04	-0.20136
2438.06	-0.16557
2438.08	-0.13678
2438.1	-0.11564
2438.12	-0.10278
2438.14	-0.09877
2438.16	-0.10405
2438.18	-0.11881
2438.2	-0.14294
2438.22	-0.17606
2438.24	-0.21735
2438.26	-0.26579
2438.28	-0.32
2438.3	-0.37842
2438.32	-0.4394
2438.34	-0.50123
2438.36	-0.56222
2438.38	-0.6208
2438.4	-0.67559
2438.42	-0.72541
2438.44	-0.76927
2438.46	-0.8065
2438.48	-0.83668
2438.5	-0.85963
2438.52	-0.8755
2438.54	-0.88457
2438.56	-0.88748
2438.58	-0.885
2438.6	-0.87807
2438.62	-0.86773
2438.64	-0.85505
2438.66	-0.84106
2438.68	-0.82672
2438.7	-0.81285
2438.72	-0.8001
2438.74	-0.78895
2438.76	-0.77968
2438.78	-0.77252
2438.8	-0.7675
2438.82	-0.76464
2438.84	-0.7639
2438.86	-0.76526
2438.88	-0.76869
2438.9	-0.77416
2438.92	-0.78164
2438.94	-0.79106
2438.96	-0.80227
2438.98	-0.81502
2439	-0.82903
2439.02	-0.84387
2439.04	-0.85904
2439.06	-0.87397
2439.08	-0.88807
2439.1	-0.90081
2439.12	-0.9116
2439.14	-0.91999
2439.16	-0.92571
2439.18	-0.92852
2439.2	-0.92834
2439.22	-0.92525
2439.24	-0.91947
2439.26	-0.91128
2439.28	-0.90114
2439.3	-0.88956
2439.32	-0.8771
2439.34	-0.86435
2439.36	-0.85194
2439.38	-0.84041
2439.4	-0.83026
2439.42	-0.82178
2439.44	-0.81521
2439.46	-0.81052
2439.48	-0.80744
2439.5	-0.80555
2439.52	-0.80415
2439.54	-0.80238
2439.56	-0.79926
2439.58	-0.79379
2439.6	-0.78488
2439.62	-0.77156
2439.64	-0.75303
2439.66	-0.72871
2439.68	-0.69828
2439.7	-0.66178
2439.72	-0.61954
2439.74	-0.57227
2439.76	-0.52092
2439.78	-0.46678
2439.8	-0.41129
2439.82	-0.35601
2439.84	-0.30253
2439.86	-0.25241
2439.88	-0.2071
2439.9	-0.16779
2439.92	-0.13543
2439.94	-0.11067
2439.96	-0.09377
[truncated: 129,448 more rows]

## Sheet: Figure1B-V23A
time-ms	pA
3458.74	4.09462
3458.76	4.04824
3458.78	4.00642
3458.8	3.96829
3458.82	3.93326
3458.84	3.90079
3458.86	3.87037
3458.88	3.84141
3458.9	3.81326
3458.92	3.78524
3458.94	3.75668
3458.96	3.72706
3458.98	3.69614
3459	3.66401
3459.02	3.63122
3459.04	3.5987
3459.06	3.56777
3459.08	3.53994
3459.1	3.5168
3459.12	3.49981
3459.14	3.49013
3459.16	3.48848
3459.18	3.49507
3459.2	3.50963
3459.22	3.53146
3459.24	3.5595
3459.26	3.59268
3459.28	3.62989
3459.3	3.67022
3459.32	3.71313
3459.34	3.7584
3459.36	3.80614
3459.38	3.85656
3459.4	3.90996
3459.42	3.96642
3459.44	4.02569
3459.46	4.087
3459.48	4.149
3459.5	4.20985
3459.52	4.26719
3459.54	4.31851
3459.56	4.36126
3459.58	4.39328
3459.6	4.41292
3459.62	4.41933
3459.64	4.41254
3459.66	4.39342
3459.68	4.36362
3459.7	4.32543
3459.72	4.28143
3459.74	4.23415
3459.76	4.18595
3459.78	4.13863
3459.8	4.09347
3459.82	4.05094
3459.84	4.01096
3459.86	3.973
3459.88	3.93618
3459.9	3.89956
3459.92	3.86241
3459.94	3.82435
3459.96	3.7854
3459.98	3.74611
3460	3.70748
3460.02	3.67081
3460.04	3.63749
3460.06	3.60877
3460.08	3.58565
3460.1	3.56865
3460.12	3.55772
3460.14	3.55219
3460.16	3.55099
3460.18	3.55265
3460.2	3.55561
3460.22	3.55848
3460.24	3.56029
3460.26	3.56071
3460.28	3.56019
3460.3	3.56002
3460.32	3.56239
3460.34	3.57018
3460.36	3.58682
3460.38	3.61607
3460.4	3.66165
3460.42	3.727
3460.44	3.81508
3460.46	3.928
3460.48	4.06694
3460.5	4.23205
3460.52	4.42246
3460.54	4.63622
3460.56	4.87053
3460.58	5.12184
3460.6	5.38605
3460.62	5.65871
3460.64	5.93513
3460.66	6.21069
3460.68	6.48078
3460.7	6.74095
3460.72	6.98692
3460.74	7.21453
3460.76	7.41979
3460.78	7.59883
3460.8	7.74797
3460.82	7.86368
3460.84	7.94279
3460.86	7.98271
3460.88	7.98155
3460.9	7.93835
3460.92	7.85332
3460.94	7.72798
3460.96	7.5652
3460.98	7.36917
3461	7.14531
3461.02	6.90001
3461.04	6.64022
3461.06	6.37317
3461.08	6.1059
3461.1	5.8449
3461.12	5.59574
3461.14	5.36283
3461.16	5.14925
3461.18	4.95684
3461.2	4.78609
3461.22	4.63647
3461.24	4.50662
3461.26	4.39475
3461.28	4.2989
3461.3	4.21731
3461.32	4.14876
3461.34	4.09267
3461.36	4.04949
3461.38	4.02043
3461.4	4.00769
3461.42	4.01414
3461.44	4.0431
3461.46	4.0981
3461.48	4.18251
3461.5	4.29924
3461.52	4.45044
3461.54	4.63728
3461.56	4.85987
3461.58	5.11719
3461.6	5.40726
3461.62	5.72729
3461.64	6.07395
3461.66	6.44375
3461.68	6.83343
3461.7	7.24014
3461.72	7.66181
3461.74	8.09728
3461.76	8.54633
3461.78	9.00963
3461.8	9.48856
3461.82	9.98492
3461.84	10.5006
3461.86	11.0371
3461.88	11.5953
3461.9	12.1751
3461.92	12.7751
3461.94	13.3925
3461.96	14.0231
3461.98	14.6614
3462	15.3008
3462.02	15.934
3462.04	16.5534
3462.06	17.1513
3462.08	17.7206
3462.1	18.255
3462.12	18.7493
3462.14	19.1993
3462.16	19.6023
3462.18	19.9564
3462.2	20.2605
3462.22	20.5142
3462.24	20.7172
3462.26	20.8691
3462.28	20.969
3462.3	21.0158
3462.32	21.0076
3462.34	20.942
3462.36	20.8165
3462.38	20.6286
3462.4	20.3761
3462.42	20.0575
3462.44	19.6727
3462.46	19.2226
3462.48	18.7102
3462.5	18.1398
3462.52	17.5175
3462.54	16.851
3462.56	16.1492
3462.58	15.4219
3462.6	14.6796
3462.62	13.9329
3462.64	13.1919
3462.66	12.4663
3462.68	11.7649
3462.7	11.095
3462.72	10.4627
3462.74	9.87241
3462.76	9.32707
3462.78	8.82808
3462.8	8.37536
3462.82	7.96757
3462.84	7.60232
3462.86	7.27642
3462.88	6.98613
3462.9	6.72746
3462.92	6.49645
3462.94	6.28943
3462.96	6.10323
3462.98	5.93528
3463	5.78382
3463.02	5.64775
3463.04	5.52669
3463.06	5.42077
3463.08	5.33052
3463.1	5.25663
3463.12	5.19964
3463.14	5.15989
3463.16	5.1372
3463.18	5.13084
3463.2	5.13937
3463.22	5.16078
3463.24	5.19243
3463.26	5.23118
3463.28	5.27367
3463.3	5.31643
3463.32	5.35603
3463.34	5.38944
3463.36	5.41409
3463.38	5.42802
3463.4	5.43003
3463.42	5.41977
3463.44	5.39764
3463.46	5.36487
3463.48	5.32333
3463.5	5.27551
3463.52	5.22433
3463.54	5.17298
3463.56	5.12477
3463.58	5.08301
3463.6	5.05082
3463.62	5.03108
3463.64	5.02634
3463.66	5.03874
3463.68	5.0701
3463.7	5.12186
3463.72	5.19516
3463.74	5.29097
3463.76	5.41007
3463.78	5.55318
3463.8	5.72109
3463.82	5.91456
3463.84	6.13445
3463.86	6.38165
3463.88	6.65703
3463.9	6.96128
3463.92	7.29484
3463.94	7.65773
3463.96	8.04933
3463.98	8.46824
3464	8.91218
3464.02	9.37783
3464.04	9.86065
3464.06	10.3551
3464.08	10.8545
3464.1	11.3511
3464.12	11.8364
3464.14	12.3012
3464.16	12.7361
3464.18	13.1314
3464.2	13.478
3464.22	13.7673
3464.24	13.9917
3464.26	14.145
3464.28	14.2225
3464.3	14.2213
3464.32	14.1408
3464.34	13.982
3464.36	13.7483
3464.38	13.4449
3464.4	13.0786
3464.42	12.6579
3464.44	12.1923
3464.46	11.6922
3464.48	11.1684
3464.5	10.6317
3464.52	10.0927
3464.54	9.56119
3464.56	9.04641
3464.58	8.55638
3464.6	8.09802
3464.62	7.67702
3464.64	7.29783
3464.66	6.9637
3464.68	6.67674
3464.7	6.43796
3464.72	6.24734
3464.74	6.10394
3464.76	6.00595
3464.78	5.95076
3464.8	5.93511
3464.82	5.95517
3464.84	6.00664
3464.86	6.08496
3464.88	6.18541
3464.9	6.30334
3464.92	6.43429
3464.94	6.57418
3464.96	6.71941
3464.98	6.867
3465	7.01466
3465.02	7.16077
3465.04	7.30446
3465.06	7.44548
3465.08	7.58423
3465.1	7.72157
3465.12	7.85876
3465.14	7.99732
3465.16	8.13892
3465.18	8.28522
3465.2	8.43776
3465.22	8.59781
3465.24	8.76623
3465.26	8.94344
3465.28	9.12921
3465.3	9.32278
3465.32	9.52261
3465.34	9.72652
3465.36	9.93164
3465.38	10.1346
3465.4	10.3314
3465.42	10.5179
3465.44	10.6898
3465.46	10.8426
3465.48	10.9724
3465.5	11.0753
3465.52	11.1484
3465.54	11.1893
3465.56	11.1965
3465.58	11.1695
3465.6	11.1087
3465.62	11.0153
3465.64	10.8914
3465.66	10.7398
3465.68	10.5642
3465.7	10.3682
3465.72	10.1562
3465.74	9.93234
3465.76	9.70095
3465.78	9.46608
3465.8	9.23156
3465.82	9.00088
3465.84	8.77716
3465.86	8.56309
3465.88	8.361
3465.9	8.17288
3465.92	8.00047
3465.94	7.84522
3465.96	7.70849
3465.98	7.59144
3466	7.4952
3466.02	7.42073
3466.04	7.36891
3466.06	7.34047
3466.08	7.33587
3466.1	7.35522
3466.12	7.39819
3466.14	7.46386
3466.16	7.55061
3466.18	7.65602
3466.2	7.77682
3466.22	7.90889
3466.24	8.04727
3466.26	8.18637
3466.28	8.32011
3466.3	8.44214
3466.32	8.54623
3466.34	8.62647
3466.36	8.67772
3466.38	8.69582
3466.4	8.67789
3466.42	8.62253
3466.44	8.52991
3466.46	8.4018
3466.48	8.24151
3466.5	8.05378
3466.52	7.84448
3466.54	7.62044
3466.56	7.38903
3466.58	7.15782
3466.6	6.93428
3466.62	6.7253
3466.64	6.53701
3466.66	6.37432
3466.68	6.24077
3466.7	6.13841
3466.72	6.06758
3466.74	6.02704
3466.76	6.01398
3466.78	6.02418
3466.8	6.05241
3466.82	6.09258
3466.84	6.13814
3466.86	6.18257
3466.88	6.2197
3466.9	6.24399
3466.92	6.251
3466.94	6.23749
3466.96	6.20148
3466.98	6.14244
3467	6.06108
3467.02	5.95927
3467.04	5.83973
3467.06	5.70578
3467.08	5.56114
3467.1	5.40949
3467.12	5.25437
3467.14	5.09893
3467.16	4.94586
3467.18	4.7973
3467.2	4.65494
3467.22	4.52011
3467.24	4.39383
3467.26	4.27692
3467.28	4.17017
3467.3	4.07433
3467.32	3.99013
3467.34	3.9182
3467.36	3.85899
3467.38	3.81264
3467.4	3.77887
3467.42	3.75682
3467.44	3.74513
3467.46	3.74183
3467.48	3.74454
3467.5	3.75062
3467.52	3.75742
3467.54	3.76247
3467.56	3.76371
3467.58	3.75971
3467.6	3.74974
3467.62	3.73381
3467.64	3.71256
3467.66	3.68723
3467.68	3.65931
3467.7	3.63049
3467.72	3.60243
3467.74	3.5766
3467.76	3.55422
3467.78	3.53626
3467.8	3.52344
3467.82	3.51632
3467.84	3.5154
3467.86	3.52116
3467.88	3.53415
3467.9	3.55488
3467.92	3.58378
3467.94	3.62118
3467.96	3.66705
3467.98	3.72095
3468	3.78199
3468.02	3.84875
3468.04	3.91944
3468.06	3.99189
3468.08	4.06382
3468.1	4.1331
3468.12	4.19775
3468.14	4.25627
3468.16	4.30763
3468.18	4.35131
3468.2	4.38723
3468.22	4.41562
3468.24	4.43686
3468.26	4.45138
3468.28	4.45947
3468.3	4.46131
3468.32	4.45692
3468.34	4.44619
3468.36	4.42904
3468.38	4.40552
3468.4	4.37583
3468.42	4.34042
3468.44	4.29994
3468.46	4.25519
3468.48	4.20697
3468.5	4.1559
3468.52	4.10234
3468.54	4.04634
3468.56	3.98751
3468.58	3.92509
3468.6	3.8582
3468.62	3.7859
3468.64	3.70746
3468.66	3.62255
3468.68	3.53138
3468.7	3.43478
3468.72	3.33425
3468.74	3.23177
3468.76	3.1297
3468.78	3.03056
3468.8	2.9368
3468.82	2.85064
3468.84	2.77392
3468.86	2.70801
3468.88	2.65379
3468.9	2.61188
3468.92	2.58256
3468.94	2.56595
3468.96	2.56219
3468.98	2.57139
3469	2.59364
3469.02	2.62899
3469.04	2.67727
3469.06	2.73794
3469.08	2.80996
3469.1	2.89166
3469.12	2.98068
3469.14	3.07397
3469.16	3.168
3469.18	3.25895
3469.2	3.34294
3469.22	3.4164
3469.24	3.47634
3469.26	3.5206
3469.28	3.54796
3469.3	3.55832
3469.32	3.55247
3469.34	3.53209
3469.36	3.49943
3469.38	3.45708
3469.4	3.40771
3469.42	3.35388
3469.44	3.29787
3469.46	3.24161
3469.48	3.18675
3469.5	3.13469
3469.52	3.08668
3469.54	3.04404
3469.56	3.0082
3469.58	2.98075
3469.6	2.96345
3469.62	2.9581
3469.64	2.96638
3469.66	2.98956
3469.68	3.02831
3469.7	3.08259
3469.72	3.15128
3469.74	3.23226
3469.76	3.3225
3469.78	3.41814
3469.8	3.51483
3469.82	3.60811
3469.84	3.69375
3469.86	3.76815
3469.88	3.82866
3469.9	3.87379
3469.92	3.9033
3469.94	3.91813
3469.96	3.92023
3469.98	3.91233
3470	3.8976
3470.02	3.87926
3470.04	3.86032
3470.06	3.84328
3470.08	3.83004
3470.1	3.8218
3470.12	3.8191
3470.14	3.8221
3470.16	3.83062
3470.18	3.84449
3470.2	3.8637
3470.22	3.88856
3470.24	3.91985
3470.26	3.95872
3470.28	4.00666
3470.3	4.06528
3470.32	4.13601
3470.34	4.21982
3470.36	4.31713
3470.38	4.42737
3470.4	4.54898
3470.42	4.67944
3470.44	4.81524
3470.46	4.95228
3470.48	5.08601
3470.5	5.2119
3470.52	5.32568
3470.54	5.42376
3470.56	5.50354
3470.58	5.56347
3470.6	5.60316
3470.62	5.62338
3470.64	5.62593
3470.66	5.61339
3470.68	5.58886
3470.7	5.55577
3470.72	5.51754
3470.74	5.4773
3470.76	5.43787
3470.78	5.40152
3470.8	5.36994
3470.82	5.34428
3470.84	5.32528
3470.86	5.31328
3470.88	5.3085
3470.9	5.31102
3470.92	5.32099
3470.94	5.33872
3470.96	5.36459
3470.98	5.39904
3471	5.44252
3471.02	5.49528
3471.04	5.55721
3471.06	5.62774
3471.08	5.70571
3471.1	5.78933
3471.12	5.87617
3471.14	5.96329
3471.16	6.04749
3471.18	6.12538
3471.2	6.19383
3471.22	6.25009
3471.24	6.29209
3471.26	6.31852
3471.28	6.32894
3471.3	6.32378
3471.32	6.30421
3471.34	6.27193
3471.36	6.22906
3471.38	6.17776
3471.4	6.12008
3471.42	6.05779
3471.44	5.99217
3471.46	5.92396
3471.48	5.85338
3471.5	5.78023
3471.52	5.70399
3471.54	5.62402
3471.56	5.53975
3471.58	5.45088
3471.6	5.35753
3471.62	5.26033
3471.64	5.16056
3471.66	5.06005
3471.68	4.96108
3471.7	4.86633
3471.72	4.7786
3471.74	4.70062
3471.76	4.63482
3471.78	4.58315
3471.8	4.54683
3471.82	4.52631
3471.84	4.52121
3471.86	4.53028
3471.88	4.55155
3471.9	4.58242
3471.92	4.61987
3471.94	4.66074
3471.96	4.7019
3471.98	4.74048
3472	4.77413
3472.02	4.80112
3472.04	4.82058
3472.06	4.83233
3472.08	4.83701
3472.1	4.83593
3472.12	4.83098
3472.14	4.8244
3472.16	4.81859
3472.18	4.81592
3472.2	4.81848
3472.22	4.82793
3472.24	4.8454
3472.26	4.87132
3472.28	4.90541
3472.3	4.94676
3472.32	4.99385
3472.34	5.04465
3472.36	5.09685
3472.38	5.14791
3472.4	5.19537
3472.42	5.23694
3472.44	5.27058
3472.46	5.29474
3472.48	5.30829
3472.5	5.31064
3472.52	5.30158
3472.54	5.28131
3472.56	5.25022
3472.58	5.20891
3472.6	5.15805
3472.62	5.09821
3472.64	5.02984
3472.66	4.95323
3472.68	4.8685
3472.7	4.77563
3472.72	4.67449
3472.74	4.56486
3472.76	4.44669
3472.78	4.31998
3472.8	4.18506
3472.82	4.04255
3472.84	3.89351
3472.86	3.73947
3472.88	3.5825
3472.9	3.42526
3472.92	3.27101
3472.94	3.12357
3472.96	2.98729
3472.98	2.86698
3473	2.76781
3473.02	2.69517
3473.04	2.65445
3473.06	2.65089
3473.08	2.68925
3473.1	2.77364
3473.12	2.90729
3473.14	3.09224
3473.16	3.32919
3473.18	3.61735
3473.2	3.9544
3473.22	4.33637
3473.24	4.75786
3473.26	5.21204
3473.28	5.69102
3473.3	6.186
3473.32	6.68766
3473.34	7.18657
3473.36	7.67349
3473.38	8.13971
3473.4	8.57742
3473.42	8.98
3473.44	9.34207
3473.46	9.65971
3473.48	9.93051
3473.5	10.1533
3473.52	10.3283
3473.54	10.4566
3473.56	10.5401
3473.58	10.5813
3473.6	10.5828
3473.62	10.5472
3473.64	10.4771
3473.66	10.3749
3473.68	10.2423
3473.7	10.0811
3473.72	9.89284
3473.74	9.67897
3473.76	9.44098
3473.78	9.18072
3473.8	8.90032
3473.82	8.60238
3473.84	8.28995
3473.86	7.96665
3473.88	7.63646
3473.9	7.30369
3473.92	6.97284
3473.94	6.64843
3473.96	6.33478
3473.98	6.03599
3474	5.75565
3474.02	5.49678
3474.04	5.26177
3474.06	5.05225
3474.08	4.86916
3474.1	4.71271
3474.12	4.58245
3474.14	4.47735
3474.16	4.39588
3474.18	4.33615
3474.2	4.29592
3474.22	4.27282
3474.24	4.26438
3474.26	4.26812
3474.28	4.28163
3474.3	4.3027
3474.32	4.32929
3474.34	4.3596
3474.36	4.39223
3474.38	4.42601
3474.4	4.4602
3474.42	4.49437
3474.44	4.52845
3474.46	4.56263
3474.48	4.59735
3474.5	4.6333
3474.52	4.67121
3474.54	4.71192
3474.56	4.75633
3474.58	4.80532
3474.6	4.85973
3474.62	4.9204
3474.64	4.98812
3474.66	5.06364
3474.68	5.14766
3474.7	5.24078
3474.72	5.34347
3474.74	5.45609
3474.76	5.57877
3474.78	5.7114
3474.8	5.85357
3474.82	6.00447
3474.84	6.16298
3474.86	6.32763
3474.88	6.49659
3474.9	6.6677
3474.92	6.83853
3474.94	7.00651
3474.96	7.1689
3474.98	7.32288
3475	7.4657
3475.02	7.59465
3475.04	7.70716
3475.06	7.80091
3475.08	7.87377
3475.1	7.92402
3475.12	7.95026
3475.14	7.95156
3475.16	7.92746
3475.18	7.87806
3475.2	7.80403
3475.22	7.70654
3475.24	7.5874
3475.26	7.44889
3475.28	7.29378
3475.3	7.12524
3475.32	6.94673
3475.34	6.76192
3475.36	6.57464
3475.38	6.38876
3475.4	6.20805
3475.42	6.03625
3475.44	5.87699
3475.46	5.73375
3475.48	5.60983
3475.5	5.5083
3475.52	5.43208
3475.54	5.3837
3475.56	5.36538
3475.58	5.37876
3475.6	5.42495
3475.62	5.50425
3475.64	5.6161
3475.66	5.75894
3475.68	5.93019
3475.7	6.12619
3475.72	6.34235
3475.74	6.57318
3475.76	6.8126
3475.78	7.05402
3475.8	7.29075
3475.82	7.51625
3475.84	7.72438
3475.86	7.90964
3475.88	8.06745
3475.9	8.19417
3475.92	8.28724
3475.94	8.3453
3475.96	8.36802
3475.98	8.3561
3476	8.31115
3476.02	8.23554
3476.04	8.13227
3476.06	8.00477
3476.08	7.85683
3476.1	7.69239
3476.12	7.51537
3476.14	7.32958
3476.16	7.13866
3476.18	6.94588
3476.2	6.75416
3476.22	6.56594
3476.24	6.38314
3476.26	6.20724
3476.28	6.03916
3476.3	5.8794
3476.32	5.72798
3476.34	5.58464
3476.36	5.44878
3476.38	5.31966
3476.4	5.19642
3476.42	5.07814
3476.44	4.96397
3476.46	4.85311
3476.48	4.74492
3476.5	4.63881
3476.52	4.53438
3476.54	4.43136
3476.56	4.32954
3476.58	4.22879
3476.6	4.12907
3476.62	4.03035
3476.64	3.93259
3476.66	3.83574
3476.68	3.73974
3476.7	3.64448
3476.72	3.54983
3476.74	3.45571
3476.76	3.36208
3476.78	3.26899
3476.8	3.17662
3476.82	3.08549
3476.84	2.99633
3476.86	2.91017
3476.88	2.82841
3476.9	2.75276
3476.92	2.68521
3476.94	2.6279
3476.96	2.58308
3476.98	2.55285
3477	2.53905
3477.02	2.54303
3477.04	2.56555
3477.06	2.60663
3477.08	2.66549
3477.1	2.74051
3477.12	2.82933
3477.14	2.92905
3477.16	3.03642
3477.18	3.14808
3477.2	3.26091
3477.22	3.37227
3477.24	3.48021
3477.26	3.58368
3477.28	3.68251
3477.3	3.77743
3477.32	3.86986
3477.34	3.96177
3477.36	4.05534
3477.38	4.15261
3477.4	4.25536
3477.42	4.36471
3477.44	4.48109
3477.46	4.60418
3477.48	4.73283
3477.5	4.86538
3477.52	4.99969
3477.54	5.13348
3477.56	5.2645
3477.58	5.39072
3477.6	5.51045
3477.62	5.6224
3477.64	5.72561
3477.66	5.81934
3477.68	5.90294
3477.7	5.97565
3477.72	6.0365
3477.74	6.08415
3477.76	6.11705
3477.78	6.13337
3477.8	6.13122
3477.82	6.10899
3477.84	6.06545
3477.86	6.00009
3477.88	5.91325
3477.9	5.8063
3477.92	5.68149
3477.94	5.54193
3477.96	5.39127
3477.98	5.23353
3478	5.07274
3478.02	4.91273
3478.04	4.75683
3478.06	4.60779
3478.08	4.46774
3478.1	4.33815
3478.12	4.22006
3478.14	4.11414
3478.16	4.02087
3478.18	3.94061
3478.2	3.87373
3478.22	3.82058
3478.24	3.78137
3478.26	3.75612
3478.28	3.7445
3478.3	3.74576
3478.32	3.75852
3478.34	3.78081
3478.36	3.81026
3478.38	3.84402
3478.4	3.87915
3478.42	3.9128
3478.44	3.94251
3478.46	3.96642
3478.48	3.98343
3478.5	3.99326
3478.52	3.99652
3478.54	3.99439
3478.56	3.98856
3478.58	3.98096
3478.6	3.97341
3478.62	3.9675
3478.64	3.96433
3478.66	3.9645
3478.68	3.96803
3478.7	3.97453
3478.72	3.98334
3478.74	3.99368
3478.76	4.00492
3478.78	4.01667
3478.8	4.0289
3478.82	4.04201
3478.84	4.05667
3478.86	4.0737
3478.88	4.09394
3478.9	4.11793
3478.92	4.14579
3478.94	4.17695
3478.96	4.21028
3478.98	4.24382
3479	4.27517
3479.02	4.30152
3479.04	4.32002
3479.06	4.32804
3479.08	4.32352
3479.1	4.30518
3479.12	4.27269
3479.14	4.22677
3479.16	4.1691
3479.18	4.10217
3479.2	4.02903
3479.22	3.95299
3479.24	3.87726
3479.26	3.80474
3479.28	3.73766
3479.3	3.67749
3479.32	3.62486
3479.34	3.57958
3479.36	3.54078
3479.38	3.50714
3479.4	3.47702
3479.42	3.44887
3479.44	3.42134
3479.46	3.39353
3479.48	3.36512
3479.5	3.33637
3479.52	3.30812
3479.54	3.28165
3479.56	3.25852
3479.58	3.24036
3479.6	3.22864
3479.62	3.22448
3479.64	3.22853
3479.66	3.24086
3479.68	3.26106
3479.7	3.28821
3479.72	3.32111
3479.74	3.35841
3479.76	3.39889
3479.78	3.44155
3479.8	3.48582
3479.82	3.5316
3479.84	3.57923
3479.86	3.62945
3479.88	3.68319
3479.9	3.74155
3479.92	3.80533
3479.94	3.87505
3479.96	3.95065
3479.98	4.0315
3480	4.11622
3480.02	4.2028
3480.04	4.28879
3480.06	4.37131
3480.08	4.44737
3480.1	4.51418
3480.12	4.56934
3480.14	4.61111
3480.16	4.63859
3480.18	4.65183
3480.2	4.65189
3480.22	4.6408
3480.24	4.62136
3480.26	4.59707
3480.28	4.57171
3480.3	4.54919
3480.32	4.53324
3480.34	4.52717
3480.36	4.53366
3480.38	4.55469
3480.4	4.59147
3480.42	4.64441
3480.44	4.71328
3480.46	4.79728
3480.48	4.89521
3480.5	5.00567
3480.52	5.1271
3480.54	5.258
3480.56	5.39697
3480.58	5.54273
3480.6	5.69419
3480.62	5.85038
3480.64	6.01038
3480.66	6.17328
3480.68	6.33806
3480.7	6.50352
3480.72	6.66824
3480.74	6.83055
3480.76	6.98843
3480.78	7.13966
3480.8	7.28176
3480.82	7.41216
3480.84	7.52827
3480.86	7.62769
3480.88	7.70828
3480.9	7.76837
3480.92	7.80692
3480.94	7.82355
3480.96	7.8187
3480.98	7.79358
3481	7.75015
3481.02	7.69106
3481.04	7.61942
3481.06	7.53865
3481.08	7.45211
3481.1	7.36301
3481.12	7.27409
3481.14	7.18736
3481.16	7.10404
3481.18	7.02438
3481.2	6.94773
3481.22	6.87256
3481.24	6.79665
3481.26	6.71729
3481.28	6.63159
3481.3	6.5367
3481.32	6.4302
3481.34	6.31023
3481.36	6.17583
3481.38	6.02699
3481.4	5.86473
3481.42	5.69109
3481.44	5.50901
3481.46	5.32216
3481.48	5.13472
3481.5	4.95111
3481.52	4.77572
3481.54	4.61262
3481.56	4.46537
3481.58	4.33683
3481.6	4.22891
3481.62	4.14267
3481.64	4.07808
3481.66	4.0342
3481.68	4.00921
3481.7	4.00055
3481.72	4.00512
3481.74	4.01947
3481.76	4.04006
3481.78	4.06352
3481.8	4.08688
3481.82	4.10779
3481.84	4.1247
3481.86	4.13697
3481.88	4.14495
3481.9	4.14986
3481.92	4.15372
3481.94	4.15921
3481.96	4.16929
3481.98	4.18695
3482	4.2149
3482.02	4.25528
3482.04	4.30935
3482.06	4.37735
3482.08	4.45841
3482.1	4.55056
3482.12	4.65085
3482.14	4.75549
3482.16	4.86027
3482.18	4.96068
3482.2	5.05238
3482.22	5.13153
3482.24	5.19488
3482.26	5.24022
3482.28	5.26625
3482.3	5.27282
3482.32	5.26072
3482.34	5.23167
3482.36	5.18815
3482.38	5.13321
3482.4	5.0702
3482.42	5.00261
3482.44	4.9339
3482.46	4.86729
3482.48	4.80561
3482.5	4.75119
3482.52	4.70582
3482.54	4.67072
3482.56	4.64655
3482.58	4.63337
3482.6	4.63081
3482.62	4.63814
3482.64	4.65432
3482.66	4.6781
3482.68	4.70822
3482.7	4.74341
3482.72	4.7825
3482.74	4.8245
3482.76	4.8686
3482.78	4.91423
3482.8	4.96106
3482.82	5.00898
3482.84	5.05811
3482.86	5.10872
3482.88	5.16131
3482.9	5.21651
3482.92	5.27504
3482.94	5.33762
3482.96	5.40506
3482.98	5.478
3483	5.55698
3483.02	5.64229
3483.04	5.73389
3483.06	5.8313
3483.08	5.93361
3483.1	6.03936
3483.12	6.14662
3483.14	6.25299
3483.16	6.35574
3483.18	6.45194
3483.2	6.53856
3483.22	6.61278
3483.24	6.67213
3483.26	6.71466
3483.28	6.73916
3483.3	6.74514
3483.32	6.73304
3483.34	6.7041
3483.36	6.66028
3483.38	6.60423
3483.4	6.53904
3483.42	6.46807
3483.44	6.39479
3483.46	6.32255
3483.48	6.25445
3483.5	6.19317
3483.52	6.14092
3483.54	6.09937
3483.56	6.06957
3483.58	6.05205
3483.6	6.04681
3483.62	6.05348
3483.64	6.07131
3483.66	6.09926
3483.68	6.1362
3483.7	6.18086
3483.72	6.23191
3483.74	6.28812
3483.76	6.34825
3483.78	6.41112
3483.8	6.47556
3483.82	6.54043
3483.84	6.6047
3483.86	6.66723
3483.88	6.72692
3483.9	6.7828
3483.92	6.83381
3483.94	6.8791
3483.96	6.918
3483.98	6.95012
3484	6.97539
3484.02	6.99419
3484.04	7.00737
3484.06	7.01636
3484.08	7.02307
3484.1	7.02999
3484.12	7.04
3484.14	7.05631
3484.16	7.08223
3484.18	7.12114
3484.2	7.17604
3484.22	7.24954
3484.24	7.34355
3484.26	7.45914
3484.28	7.59641
3484.3	7.75445
3484.32	7.93133
3484.34	8.12423
3484.36	8.32948
3484.38	8.54287
3484.4	8.75996
3484.42	8.97619
3484.44	9.18735
3484.46	9.38977
3484.48	9.58067
3484.5	9.75833
3484.52	9.92228
3484.54	10.0734
3484.56	10.2141
3484.58	10.3478
3484.6	10.4793
3484.62	10.6145
3484.64	10.7598
3484.66	10.922
3484.68	11.1079
3484.7	11.3239
3484.72	11.5757
3484.74	11.8674
3484.76	12.2019
3484.78	12.5801
3484.8	13.0006
3484.82	13.46
3484.84	13.9525
3484.86	14.4701
3484.88	15.0026
3484.9	15.5386
3484.92	16.0649
3484.94	16.5677
3484.96	17.0332
3484.98	17.4475
3485	17.7982
3485.02	18.0738
3485.04	18.2651
3485.06	18.3651
3485.08	18.3693
3485.1	18.2759
3485.12	18.0857
3485.14	17.8021
3485.16	17.4306
3485.18	16.9789
3485.2	16.456
3485.22	15.8724
3485.24	15.2392
3485.26	14.5679
3485.28	13.8701
3485.3	13.157
3485.32	12.4394
3485.34	11.7271
3485.36	11.0287
3485.38	10.352
3485.4	9.70356
3485.42	9.08844
3485.44	8.51062
3485.46	7.97294
3485.48	7.47714
3485.5	7.02405
3485.52	6.61369
3485.54	6.24546
3485.56	5.91826
3485.58	5.63063
3485.6	5.38091
3485.62	5.16725
3485.64	4.98767
3485.66	4.84018
3485.68	4.72263
3485.7	4.63297
3485.72	4.56891
3485.74	4.52814
3485.76	4.50822
3485.78	4.50662
3485.8	4.52071
3485.82	4.54785
3485.84	4.58531
3485.86	4.63047
3485.88	4.6808
3485.9	4.73387
3485.92	4.78751
3485.94	4.83972
3485.96	4.88879
3485.98	4.93321
3486	4.97173
3486.02	5.00333
3486.04	5.02718
3486.06	5.04262
3486.08	5.04919
3486.1	5.04659
3486.12	5.03464
3486.14	5.01331
3486.16	4.98279
3486.18	4.94324
3486.2	4.89503
3486.22	4.83861
3486.24	4.77455
3486.26	4.70341
3486.28	4.62593
3486.3	4.54288
3486.32	4.45517
3486.34	4.36389
3486.36	4.27025
3486.38	4.17565
3486.4	4.0817
3486.42	3.99016
3486.44	3.90292
3486.46	3.82193
3486.48	3.74918
3486.5	3.68645
3486.52	3.63537
3486.54	3.59726
3486.56	3.57301
3486.58	3.56304
3486.6	3.56725
3486.62	3.58505
3486.64	3.61533
3486.66	3.65655
3486.68	3.70683
3486.7	3.76401
3486.72	3.82573
3486.74	3.88963
3486.76	3.95341
3486.78	4.0149
3486.8	4.07213
3486.82	4.12345
3486.84	4.16754
3486.86	4.20344
3486.88	4.23063
3486.9	4.24903
3486.92	4.25905
3486.94	4.26163
3486.96	4.25817
3486.98	4.25055
3487	4.24112
3487.02	4.23253
3487.04	4.22772
3487.06	4.22964
3487.08	4.24118
3487.1	4.26493
3487.12	4.30299
3487.14	4.35679
3487.16	4.42694
3487.18	4.51316
3487.2	4.61437
3487.22	4.7286
3487.24	4.85316
3487.26	4.98496
3487.28	5.12059
3487.3	5.25676
3487.32	5.39046
3487.34	5.51922
3487.36	5.6413
3487.38	5.75571
3487.4	5.86232
3487.42	5.96166
3487.44	6.05479
3487.46	6.1431
3487.48	6.22808
3487.5	6.31112
3487.52	6.3933
3487.54	6.47533
3487.56	6.55748
3487.58	6.63973
3487.6	6.72177
3487.62	6.80329
3487.64	6.88401
3487.66	6.9639
3487.68	7.0433
3487.7	7.12291
3487.72	7.20371
3487.74	7.28687
3487.76	7.37356
3487.78	7.46473
3487.8	7.56088
3487.82	7.66192
3487.84	7.76713
3487.86	7.87504
3487.88	7.98362
3487.9	8.09041
3487.92	8.19276
3487.94	8.28813
3487.96	8.37429
3487.98	8.44953
3488	8.51291
3488.02	8.56415
3488.04	8.60364
3488.06	8.63238
3488.08	8.65167
3488.1	8.66305
3488.12	8.66807
3488.14	8.66811
3488.16	8.66436
3488.18	8.65783
3488.2	8.64939
3488.22	8.63992
3488.24	8.63033
3488.26	8.62182
3488.28	8.61589
3488.3	8.61426
3488.32	8.61889
3488.34	8.63186
3488.36	8.65504
3488.38	8.68997
3488.4	8.73761
3488.42	8.79817
3488.44	8.87105
3488.46	8.9548
3488.48	9.04726
3488.5	9.14581
3488.52	9.24749
3488.54	9.34948
3488.56	9.44928
3488.58	9.54505
3488.6	9.6357
3488.62	9.72093
3488.64	9.80136
3488.66	9.87819
3488.68	9.95317
3488.7	10.0282
3488.72	10.1053
3488.74	10.1859
3488.76	10.2712
3488.78	10.3616
3488.8	10.457
3488.82	10.5564
3488.84	10.6586
3488.86	10.7617
3488.88	10.864
3488.9	10.9637
3488.92	11.0593
3488.94	11.1497
3488.96	11.2346
3488.98	11.3141
3489	11.3889
3489.02	11.4604
3489.04	11.53
3489.06	11.5998
3489.08	11.6716
3489.1	11.7472
3489.12	11.8282
3489.14	11.9158
3489.16	12.0109
3489.18	12.1141
3489.2	12.2254
3489.22	12.3448
3489.24	12.4719
3489.26	12.6058
3489.28	12.7456
3489.3	12.8897
3489.32	13.0365
3489.34	13.1834
3489.36	13.3276
3489.38	13.4655
3489.4	13.593
3489.42	13.7054
3489.44	13.7975
3489.46	13.8641
3489.48	13.8997
3489.5	13.8992
3489.52	13.8584
3489.54	13.7738
3489.56	13.643
3489.58	13.4653
3489.6	13.2412
3489.62	12.9729
3489.64	12.6639
3489.66	12.3188
3489.68	11.9431
3489.7	11.5427
3489.72	11.1236
3489.74	10.6914
3489.76	10.2515
3489.78	9.80809
3489.8	9.36483
3489.82	8.92448
3489.84	8.48907
3489.86	8.06014
3489.88	7.63898
3489.9	7.2268
3489.92	6.82501
3489.94	6.43534
3489.96	6.05989
3489.98	5.70113
3490	5.36175
3490.02	5.04456
3490.04	4.75219
3490.06	4.48689
3490.08	4.25037
3490.1	4.0435
3490.12	3.86628
3490.14	3.71788
3490.16	3.59657
3490.18	3.49992
3490.2	3.42492
3490.22	3.36834
3490.24	3.32686
3490.26	3.29739
3490.28	3.27726
3490.3	3.26438
3490.32	3.25747
3490.34	3.2559
3490.36	3.25986
3490.38	3.27018
3490.4	3.28817
3490.42	3.31533
3490.44	3.35321
3490.46	3.4032
3490.48	3.46614
3490.5	3.54226
3490.52	3.63097
3490.54	3.7309
3490.56	3.83985
3490.58	3.95494
3490.6	4.07287
3490.62	4.1901
3490.64	4.30312
3490.66	4.40883
3490.68	4.50472
3490.7	4.58909
3490.72	4.66119
3490.74	4.72123
3490.76	4.77038
3490.78	4.81052
3490.8	4.8441
3490.82	4.87387
3490.84	4.90252
3490.86	4.93244
3490.88	4.96543
3490.9	5.0026
3490.92	5.04409
3490.94	5.08918
3490.96	5.13632
3490.98	5.18327
3491	5.22727
3491.02	5.26537
3491.04	5.29469
3491.06	5.31271
3491.08	5.31745
3491.1	5.3077
3491.12	5.28314
3491.14	5.24438
3491.16	5.19291
3491.18	5.13088
3491.2	5.06117
3491.22	4.98688
3491.24	4.91124
3491.26	4.83729
3491.28	4.76764
3491.3	4.70425
3491.32	4.64829
3491.34	4.60009
3491.36	4.55904
3491.38	4.52374
3491.4	4.49214
3491.42	4.46164
3491.44	4.42944
3491.46	4.3927
3491.48	4.34897
3491.5	4.29608
3491.52	4.23267
3491.54	4.15813
3491.56	4.07273
3491.58	3.9775
3491.6	3.8743
3491.62	3.76566
3491.64	3.65448
3491.66	3.54389
3491.68	3.43708
3491.7	3.33694
3491.72	3.24595
3491.74	3.16599
3491.76	3.09817
3491.78	3.04292
3491.8	2.99978
3491.82	2.96768
3491.84	2.94495
3491.86	2.92953
3491.88	2.9192
3491.9	2.91171
3491.92	2.90513
3491.94	2.89795
3491.96	2.88931
3491.98	2.87915
3492	2.86819
3492.02	2.85812
3492.04	2.85142
3492.06	2.85137
3492.08	2.86183
3492.1	2.88698
3492.12	2.93123
3492.14	2.99877
3492.16	3.09335
3492.18	3.21792
3492.2	3.37442
3492.22	3.56354
3492.24	3.78447
3492.26	4.03493
3492.28	4.31112
3492.3	4.60788
3492.32	4.9188
3492.34	5.23666
3492.36	5.55373
3492.38	5.86218
3492.4	6.15454
3492.42	6.42419
3492.44	6.66567
3492.46	6.87503
3492.48	7.05004
3492.5	7.19036
3492.52	7.29747
3492.54	7.37463
3492.56	7.42661
3492.58	7.45945
3492.6	7.48
3492.62	7.49553
3492.64	7.51335
3492.66	7.5403
3492.68	7.5824
3492.7	7.6445
3492.72	7.72999
3492.74	7.84062
3492.76	7.97643
3492.78	8.13573
3492.8	8.31529
3492.82	8.51035
3492.84	8.71503
3492.86	8.92258
3492.88	9.12568
3492.9	9.31685
3492.92	9.48879
3492.94	9.63476
3492.96	9.74884
3492.98	9.82617
3493	9.86317
3493.02	9.85766
3493.04	9.80899
3493.06	9.71786
3493.08	9.58638
3493.1	9.41783
3493.12	9.21652
3493.14	8.98754
3493.16	8.73653
3493.18	8.46937
3493.2	8.19198
3493.22	7.91012
3493.24	7.62912
3493.26	7.35371
3493.28	7.08807
3493.3	6.83553
3493.32	6.59866
3493.34	6.37921
3493.36	6.17819
3493.38	5.99591
3493.4	5.83201
3493.42	5.68562
3493.44	5.55542
3493.46	5.43971
3493.48	5.33662
3493.5	5.24409
3493.52	5.16011
3493.54	5.0827
3493.56	5.01005
3493.58	4.94061
3493.6	4.87315
3493.62	4.80671
3493.64	4.74075
3493.66	4.67506
3493.68	4.60972
3493.7	4.545
3493.72	4.4814
3493.74	4.41948
3493.76	4.35976
3493.78	4.30272
3493.8	4.24871
3493.82	4.19799
3493.84	4.15064
3493.86	4.10663
3493.88	4.06579
3493.9	4.02794
3493.92	3.99275
3493.94	3.95988
3493.96	3.92895
3493.98	3.89947
3494	3.87087
3494.02	3.84253
3494.04	3.81371
3494.06	3.78357
3494.08	3.75117
3494.1	3.71556
3494.12	3.67577
3494.14	3.63086
3494.16	3.57999
3494.18	3.52251
3494.2	3.45792
3494.22	3.38599
3494.24	3.30676
3494.26	3.22063
3494.28	3.12828
3494.3	3.03078
3494.32	2.92952
3494.34	2.82624
3494.36	2.72299
3494.38	2.62205
3494.4	2.526
3494.42	2.43749
3494.44	2.35923
3494.46	2.29388
3494.48	2.24394
3494.5	2.21159
3494.52	2.1986
3494.54	2.20623
3494.56	2.23512
3494.58	2.28523
3494.6	2.35586
3494.62	2.44561
3494.64	2.55248
3494.66	2.67384
3494.68	2.80667
3494.7	2.94759
3494.72	3.093
3494.74	3.23922
3494.76	3.38273
3494.78	3.52009
3494.8	3.64823
3494.82	3.76439
3494.84	3.86635
3494.86	3.95238
3494.88	4.02125
3494.9	4.07239
3494.92	4.10582
3494.94	4.12212
3494.96	4.12247
3494.98	4.10871
3495	4.08316
3495.02	4.04869
3495.04	4.00861
3495.06	3.96664
3495.08	3.92668
3495.1	3.89279
3495.12	3.86898
3495.14	3.85902
3495.16	3.86632
3495.18	3.8937
3495.2	3.9433
3495.22	4.01641
3495.24	4.11338
3495.26	4.23372
3495.28	4.376
3495.3	4.53792
3495.32	4.71653
3495.34	4.90829
3495.36	5.10925
3495.38	5.31526
3495.4	5.52207
3495.42	5.72562
3495.44	5.92204
3495.46	6.10787
3495.48	6.28011
3495.5	6.43625
3495.52	6.57436
3495.54	6.69302
3495.56	6.79137
3495.58	6.869
3495.6	6.92592
3495.62	6.96252
3495.64	6.97941
3495.66	6.97745
3495.68	6.95765
3495.7	6.92111
3495.72	6.86901
3495.74	6.80247
3495.76	6.72268
3495.78	6.6308
3495.8	6.52798
3495.82	6.41538
3495.84	6.29418
3495.86	6.1656
3495.88	6.03084
3495.9	5.89121
3495.92	5.74804
3495.94	5.6027
3495.96	5.45662
3495.98	5.31124
3496	5.16804
3496.02	5.02845
3496.04	4.89399
3496.06	4.76607
3496.08	4.64618
3496.1	4.53564
3496.12	4.43584
3496.14	4.34808
3496.16	4.27357
3496.18	4.21342
3496.2	4.16853
3496.22	4.13967
3496.24	4.12732
3496.26	4.13166
3496.28	4.15253
3496.3	4.18934
3496.32	4.2411
3496.34	4.30638
3496.36	4.38334
3496.38	4.46975
3496.4	4.5631
3496.42	4.66059
3496.44	4.75933
3496.46	4.85634
3496.48	4.94867
3496.5	5.03356
3496.52	5.10845
3496.54	5.17108
3496.56	5.2195
3496.58	5.25221
3496.6	5.26815
3496.62	5.26673
3496.64	5.24789
3496.66	5.21218
3496.68	5.16072
3496.7	5.09527
3496.72	5.0182
3496.74	4.93249
3496.76	4.84164
3496.78	4.74959
3496.8	4.66048
3496.82	4.57852
3496.84	4.50769
3496.86	4.45151
3496.88	4.41281
3496.9	4.39346
3496.92	4.39424
3496.94	4.41475
3496.96	4.45344
3496.98	4.50764
3497	4.57379
3497.02	4.64774
3497.04	4.72503
3497.06	4.80126
3497.08	4.87242
3497.1	4.93518
3497.12	4.9871
3497.14	5.02687
3497.16	5.05413
3497.18	5.06956
3497.2	5.07461
3497.22	5.07128
3497.24	5.06184
3497.26	5.04847
3497.28	5.03314
3497.3	5.01731
3497.32	5.00187
3497.34	4.98722
3497.36	4.97323
3497.38	4.9595
3497.4	4.94553
3497.42	4.93084
3497.44	4.91523
3497.46	4.89883
3497.48	4.88212
3497.5	4.86591
3497.52	4.85125
3497.54	4.83917
3497.56	4.83065
3497.58	4.82642
3497.6	4.82679
3497.62	4.83166
3497.64	4.8405
3497.66	4.85245
3497.68	4.86645
3497.7	4.88123
3497.72	4.89565
3497.74	4.90865
3497.76	4.91935
3497.78	4.92705
3497.8	4.93121
3497.82	4.93133
3497.84	4.92689
3497.86	4.91737
3497.88	4.90212
3497.9	4.88047
3497.92	4.85172
3497.94	4.81531
3497.96	4.77097
3497.98	4.71869
3498	4.65893
3498.02	4.59256
3498.04	4.52083
3498.06	4.44524
3498.08	4.36743
3498.1	4.28895
3498.12	4.2112
3498.14	4.13523
3498.16	4.06175
3498.18	3.99115
3498.2	3.92366
3498.22	3.85926
3498.24	3.79801
3498.26	3.74018
3498.28	3.68617
3498.3	3.63662
3498.32	3.59227
3498.34	3.55394
3498.36	3.52232
3498.38	3.49773
3498.4	3.4802
3498.42	3.46923
3498.44	3.46386
3498.46	3.46278
3498.48	3.46448
3498.5	3.46736
3498.52	3.46994
3498.54	3.47105
3498.56	3.46988
3498.58	3.46599
3498.6	3.45926
3498.62	3.44984
3498.64	3.43797
3498.66	3.42384
3498.68	3.40748
3498.7	3.38877
[truncated: 152,901 more rows]

## Sheet: Figure 1C
	I92GI96G		V23A		WT
0			0.0507143	0.05
-5
-10			0.11	0.04
-15			0.18	0.07
-20			0.26	0.05
-25
-30	0.00515151	0.04	0.4636	0.08
-35	0.0124242	0.03
-40
-45	0.03	0.04	0.7	0.09
-50	0.0809091	0.05
-55	0.14	0.06	0.85	0.06
-60	0.25	0.07
-65
-70	0.51	0.07	0.95	0.06
-75	0.68	0.06
-80	0.77	0.06	0.98	0.04	0.005	0.03
-85	0.87	0.04
-90			1	0.03	0.01	0.05
-95	0.94	0.03
-100	0.97	0.04			0.055	0.04
-110	1	0.023			0.11	0.05
-120					0.19	0.06
-130					0.3	0.07
-140					0.522388	0.06
-150					0.746269	0.08
-160					0.895522	0.05
-170					0.950149	0.04
-180					0.98	0.04
-190					1	0.03

## Sheet: Figure2F-raw data
N1-MITO-mTFP1	1-2	1-3	N1-MITO-WT	2-2	2-3	N1-MITO-V23A	3-2	3-3	N1-MITO-II9296GG	4-2	4-3	N1-MITO-G26C	5-2	5-3
0.963795	0.951613	1.08146	0.879032	0.923599	0.876486	0.561969	0.565789	0.64601	0.65747	0.67275	0.633277	0.710986	0.719864	0.730051
1.08364	0.723684	1.06148	0.811545	0.786078	0.820458	0.525042	0.628183	0.558149	0.597623	0.670204	0.651104	0.78402	0.719864	0.700764
0.952559	1.04711	0.936981	0.789638	0.782258	0.797538	0.386248	0.62309	0.591256	0.59253	0.652377	0.66129	0.722222	0.733871	0.612903
three MTT experiments for every treatment
the 3 average values for every treatment were used to plot

## Sheet: Figure 2F-plot value
MITO-mTFP1	MITO-WT	MITO-V23A	MITO-I92GI96G	MITO-G26C
1	0.8267	0.4911	0.6159	0.7391
0.9075	0.8306	0.6057	0.6651	0.7245
1.027	0.8315	0.5985	0.6486	0.6812

## Sheet: Figure 2G-raw data
G26C-mCherry	1-2	1-3	MITO-G26C	2-2	2-3	G26C-ER	3-2	3-3	G26C-Myr	4-2	4-3	G26C-PERO	5-2	5-3
1.00867	1.1355	1.07046	0.710986	0.719864	0.730051	1.09322	1.13225	1.01192	0.95664	1.08347	0.95664	0.878591	1.0477	0.924119
0.959892	0.966396	0.98916	0.78402	0.719864	0.700764	1.01192	1.00867	0.924119	0.901355	0.917615	0.914363	0.914363	0.891599	0.927371
0.888347	0.84607	0.888347	0.722222	0.733871	0.612903	0.807046	0.924119	0.816802	0.836314	0.842818	0.751762	0.823306	0.888347	0.839566
three MTT experiments for every treatment
the 3 average values for every treatment were used to plot

## Sheet: Figure 2G-plot value
G26C-mCherry	MITO-G26C	G26C-ER	G26C-Myr	G26C-PERO
0.9523	0.7391	0.9707	0.8981	0.8721
0.9827	0.7245	1.022	0.948	0.9425
0.9827	0.6812	0.9176	0.8743	0.897
0.9523	0.7391	0.9707	0.8981	0.8721
0.9827	0.7245	1.022	0.948	0.9425
0.9827	0.6812	0.9176	0.8743	0.897

## Sheet: Figure 2H
	NO-MTSET				With-MTSET
lenti-Vector	1	1	1	1	0.986952	0.757345	1.06319
WT-MscL	1.0471	0.731075	0.760772	1.02572	0.802817	0.913106	0.955297	0.827312
G26C-MscL	1.00573	0.890771	0.840094	1.2	0.428108	0.432423	0.554804

## Sheet: Figure 5A
A549	Vector	WT	I92GI96G
50	50	25	31
31	31	25	31
50	50	31	25
50	62	50	25
62	50	25	31
31	50	31	31
25			25
			25
			13

[truncated: 9 more sheets: Figure 5B, Figure 5C, Figure 5D, Figure 5E, Figure 5F, Figure 5G, Figure 5H, Figure 6C, Figure 6E]
